# Supplementary material for: Global turnover of soil mineral-associated and particulate organic carbon
Source: Nat Commun. 2024 Jun 22;15:5329. doi: 10.1038/s41467-024-49743-7 (PMC11193739; doi:10.1038/s41467-024-49743-7)
Supplement: Supplementary file 3 — Source Data [file 41467_2024_49743_MOESM3_ESM.xlsx]

## Sheet: Fig.1
C fractions	Predictors	Importance
MAOC	MAT	1
MAOC	MAP	0.504749
MAOC	Upper depth	0
MAOC	Bottom depth	0.110474
MAOC	Elevation	0.379353
MAOC	pH	0.758185
MAOC	Clay+Silt	0.565559
MAOC	NPP	0.722603
POC	Land cover	0.583971
POC	MAT	1
POC	MAP	0.189672
POC	Upper depth	0.725566
POC	Bottom depth	0.757548
POC	Elevation	0.287352
POC	pH	0.277249
POC	Clay+Silt	0.0877607
POC	NPP	0.415947

## Sheet: Fig.2
Panel a-h	mat	map	upp	bot	elevation	ph	cs	npp	PD	Variables		Panel i	lc	PD
	-8.56349	NA	NA	NA	NA	NA	NA	NA	2.63881	MAOC			BorealF	1.17478
	-6.99587	NA	NA	NA	NA	NA	NA	NA	2.63881	MAOC			Croplands	0.961382
	-5.42824	NA	NA	NA	NA	NA	NA	NA	2.63354	MAOC			Deserts	0.92998
	-3.86062	NA	NA	NA	NA	NA	NA	NA	2.63009	MAOC			Mediterranean	1.45012
	-2.29299	NA	NA	NA	NA	NA	NA	NA	2.63914	MAOC			MontaneGS	1.49711
	-0.725364	NA	NA	NA	NA	NA	NA	NA	2.64325	MAOC			TemperateF	1.54562
	0.842262	NA	NA	NA	NA	NA	NA	NA	2.64762	MAOC			TemperateGS	1.38631
	2.40989	NA	NA	NA	NA	NA	NA	NA	2.52376	MAOC			TropicalF	1.37069
	3.97751	NA	NA	NA	NA	NA	NA	NA	2.56052	MAOC			TropicalGS	1.26844
	5.54514	NA	NA	NA	NA	NA	NA	NA	2.50471	MAOC			Tundra	1.24612
	7.11276	NA	NA	NA	NA	NA	NA	NA	2.27596	MAOC			Wetlands	1.02647
	8.68039	NA	NA	NA	NA	NA	NA	NA	2.22247	MAOC
	10.248	NA	NA	NA	NA	NA	NA	NA	2.17691	MAOC
	11.8156	NA	NA	NA	NA	NA	NA	NA	2.1839	MAOC
	13.3833	NA	NA	NA	NA	NA	NA	NA	2.12212	MAOC
	14.9509	NA	NA	NA	NA	NA	NA	NA	2.12993	MAOC
	16.5185	NA	NA	NA	NA	NA	NA	NA	2.05085	MAOC
	18.0861	NA	NA	NA	NA	NA	NA	NA	2.00209	MAOC
	19.6538	NA	NA	NA	NA	NA	NA	NA	1.95475	MAOC
	21.2214	NA	NA	NA	NA	NA	NA	NA	1.96836	MAOC
	22.789	NA	NA	NA	NA	NA	NA	NA	2.00191	MAOC
	24.3566	NA	NA	NA	NA	NA	NA	NA	1.97837	MAOC
	25.9243	NA	NA	NA	NA	NA	NA	NA	1.95739	MAOC
	27.4919	NA	NA	NA	NA	NA	NA	NA	1.95249	MAOC
	29.0595	NA	NA	NA	NA	NA	NA	NA	1.94145	MAOC
	NA	57.6333	NA	NA	NA	NA	NA	NA	2.02523	MAOC
	NA	185.553	NA	NA	NA	NA	NA	NA	2.04249	MAOC
	NA	313.472	NA	NA	NA	NA	NA	NA	2.1224	MAOC
	NA	441.391	NA	NA	NA	NA	NA	NA	2.14979	MAOC
	NA	569.31	NA	NA	NA	NA	NA	NA	2.10821	MAOC
	NA	697.23	NA	NA	NA	NA	NA	NA	2.16419	MAOC
	NA	825.149	NA	NA	NA	NA	NA	NA	2.1738	MAOC
	NA	953.068	NA	NA	NA	NA	NA	NA	2.22177	MAOC
	NA	1080.99	NA	NA	NA	NA	NA	NA	2.20444	MAOC
	NA	1208.91	NA	NA	NA	NA	NA	NA	2.23056	MAOC
	NA	1336.83	NA	NA	NA	NA	NA	NA	2.26821	MAOC
	NA	1464.75	NA	NA	NA	NA	NA	NA	2.27027	MAOC
	NA	1592.66	NA	NA	NA	NA	NA	NA	2.27419	MAOC
	NA	1720.58	NA	NA	NA	NA	NA	NA	2.29935	MAOC
	NA	1848.5	NA	NA	NA	NA	NA	NA	2.34507	MAOC
	NA	1976.42	NA	NA	NA	NA	NA	NA	2.3463	MAOC
	NA	2104.34	NA	NA	NA	NA	NA	NA	2.33952	MAOC
	NA	2232.26	NA	NA	NA	NA	NA	NA	2.31175	MAOC
	NA	2360.18	NA	NA	NA	NA	NA	NA	2.3103	MAOC
	NA	2488.1	NA	NA	NA	NA	NA	NA	2.3145	MAOC
	NA	2616.02	NA	NA	NA	NA	NA	NA	2.31498	MAOC
	NA	2743.94	NA	NA	NA	NA	NA	NA	2.31568	MAOC
	NA	2871.86	NA	NA	NA	NA	NA	NA	2.31688	MAOC
	NA	2999.78	NA	NA	NA	NA	NA	NA	2.31723	MAOC
	NA	3127.7	NA	NA	NA	NA	NA	NA	2.317	MAOC
	NA	NA	0	NA	NA	NA	NA	NA	2.29694	MAOC
	NA	NA	5	NA	NA	NA	NA	NA	2.24305	MAOC
	NA	NA	10	NA	NA	NA	NA	NA	2.17597	MAOC
	NA	NA	15	NA	NA	NA	NA	NA	2.04657	MAOC
	NA	NA	20	NA	NA	NA	NA	NA	2.03344	MAOC
	NA	NA	25	NA	NA	NA	NA	NA	2.01593	MAOC
	NA	NA	30	NA	NA	NA	NA	NA	1.98208	MAOC
	NA	NA	35	NA	NA	NA	NA	NA	1.95098	MAOC
	NA	NA	40	NA	NA	NA	NA	NA	1.94319	MAOC
	NA	NA	45	NA	NA	NA	NA	NA	1.94153	MAOC
	NA	NA	50	NA	NA	NA	NA	NA	1.9371	MAOC
	NA	NA	55	NA	NA	NA	NA	NA	1.93414	MAOC
	NA	NA	60	NA	NA	NA	NA	NA	1.92641	MAOC
	NA	NA	65	NA	NA	NA	NA	NA	1.9234	MAOC
	NA	NA	70	NA	NA	NA	NA	NA	1.9168	MAOC
	NA	NA	75	NA	NA	NA	NA	NA	1.91687	MAOC
	NA	NA	80	NA	NA	NA	NA	NA	1.9119	MAOC
	NA	NA	85	NA	NA	NA	NA	NA	1.91146	MAOC
	NA	NA	90	NA	NA	NA	NA	NA	1.90839	MAOC
	NA	NA	95	NA	NA	NA	NA	NA	1.90836	MAOC
	NA	NA	100	NA	NA	NA	NA	NA	1.90855	MAOC
	NA	NA	105	NA	NA	NA	NA	NA	1.90866	MAOC
	NA	NA	110	NA	NA	NA	NA	NA	1.90841	MAOC
	NA	NA	115	NA	NA	NA	NA	NA	1.90813	MAOC
	NA	NA	120	NA	NA	NA	NA	NA	1.90813	MAOC
	NA	NA	NA	1	NA	NA	NA	NA	2.36401	MAOC
	NA	NA	NA	7.20833	NA	NA	NA	NA	2.34955	MAOC
	NA	NA	NA	13.4167	NA	NA	NA	NA	2.27953	MAOC
	NA	NA	NA	19.625	NA	NA	NA	NA	2.25189	MAOC
	NA	NA	NA	25.8333	NA	NA	NA	NA	2.1579	MAOC
	NA	NA	NA	32.0417	NA	NA	NA	NA	2.12754	MAOC
	NA	NA	NA	38.25	NA	NA	NA	NA	2.06127	MAOC
	NA	NA	NA	44.4583	NA	NA	NA	NA	1.98865	MAOC
	NA	NA	NA	50.6667	NA	NA	NA	NA	1.95782	MAOC
	NA	NA	NA	56.875	NA	NA	NA	NA	1.93281	MAOC
	NA	NA	NA	63.0833	NA	NA	NA	NA	1.91751	MAOC
	NA	NA	NA	69.2917	NA	NA	NA	NA	1.88006	MAOC
	NA	NA	NA	75.5	NA	NA	NA	NA	1.8469	MAOC
	NA	NA	NA	81.7083	NA	NA	NA	NA	1.82093	MAOC
	NA	NA	NA	87.9167	NA	NA	NA	NA	1.80822	MAOC
	NA	NA	NA	94.125	NA	NA	NA	NA	1.79725	MAOC
	NA	NA	NA	100.333	NA	NA	NA	NA	1.78083	MAOC
	NA	NA	NA	106.542	NA	NA	NA	NA	1.78058	MAOC
	NA	NA	NA	112.75	NA	NA	NA	NA	1.76958	MAOC
	NA	NA	NA	118.958	NA	NA	NA	NA	1.76111	MAOC
	NA	NA	NA	125.167	NA	NA	NA	NA	1.76045	MAOC
	NA	NA	NA	131.375	NA	NA	NA	NA	1.75949	MAOC
	NA	NA	NA	137.583	NA	NA	NA	NA	1.7595	MAOC
	NA	NA	NA	143.792	NA	NA	NA	NA	1.7595	MAOC
	NA	NA	NA	150	NA	NA	NA	NA	1.76002	MAOC
	NA	NA	NA	NA	-2	NA	NA	NA	2.11387	MAOC
	NA	NA	NA	NA	200.5	NA	NA	NA	2.22282	MAOC
	NA	NA	NA	NA	403	NA	NA	NA	2.22572	MAOC
	NA	NA	NA	NA	605.5	NA	NA	NA	2.23156	MAOC
	NA	NA	NA	NA	808	NA	NA	NA	2.2397	MAOC
	NA	NA	NA	NA	1010.5	NA	NA	NA	2.23602	MAOC
	NA	NA	NA	NA	1213	NA	NA	NA	2.19357	MAOC
	NA	NA	NA	NA	1415.5	NA	NA	NA	2.20557	MAOC
	NA	NA	NA	NA	1618	NA	NA	NA	2.2299	MAOC
	NA	NA	NA	NA	1820.5	NA	NA	NA	2.2369	MAOC
	NA	NA	NA	NA	2023	NA	NA	NA	2.28134	MAOC
	NA	NA	NA	NA	2225.5	NA	NA	NA	2.27374	MAOC
	NA	NA	NA	NA	2428	NA	NA	NA	2.2794	MAOC
	NA	NA	NA	NA	2630.5	NA	NA	NA	2.30265	MAOC
	NA	NA	NA	NA	2833	NA	NA	NA	2.29603	MAOC
	NA	NA	NA	NA	3035.5	NA	NA	NA	2.29442	MAOC
	NA	NA	NA	NA	3238	NA	NA	NA	2.29528	MAOC
	NA	NA	NA	NA	3440.5	NA	NA	NA	2.30233	MAOC
	NA	NA	NA	NA	3643	NA	NA	NA	2.33805	MAOC
	NA	NA	NA	NA	3845.5	NA	NA	NA	2.33606	MAOC
	NA	NA	NA	NA	4048	NA	NA	NA	2.3328	MAOC
	NA	NA	NA	NA	4250.5	NA	NA	NA	2.32717	MAOC
	NA	NA	NA	NA	4453	NA	NA	NA	2.3309	MAOC
	NA	NA	NA	NA	4655.5	NA	NA	NA	2.33228	MAOC
	NA	NA	NA	NA	4858	NA	NA	NA	2.32576	MAOC
	NA	NA	NA	NA	NA	2.5	NA	NA	2.28837	MAOC
	NA	NA	NA	NA	NA	2.84375	NA	NA	2.28837	MAOC
	NA	NA	NA	NA	NA	3.1875	NA	NA	2.28836	MAOC
	NA	NA	NA	NA	NA	3.53125	NA	NA	2.28836	MAOC
	NA	NA	NA	NA	NA	3.875	NA	NA	2.28949	MAOC
	NA	NA	NA	NA	NA	4.21875	NA	NA	2.2891	MAOC
	NA	NA	NA	NA	NA	4.5625	NA	NA	2.33589	MAOC
	NA	NA	NA	NA	NA	4.90625	NA	NA	2.37725	MAOC
	NA	NA	NA	NA	NA	5.25	NA	NA	2.36655	MAOC
	NA	NA	NA	NA	NA	5.59375	NA	NA	2.35827	MAOC
	NA	NA	NA	NA	NA	5.9375	NA	NA	2.31708	MAOC
	NA	NA	NA	NA	NA	6.28125	NA	NA	2.3076	MAOC
	NA	NA	NA	NA	NA	6.625	NA	NA	2.26524	MAOC
	NA	NA	NA	NA	NA	6.96875	NA	NA	2.22752	MAOC
	NA	NA	NA	NA	NA	7.3125	NA	NA	2.25045	MAOC
	NA	NA	NA	NA	NA	7.65625	NA	NA	2.19443	MAOC
	NA	NA	NA	NA	NA	8	NA	NA	2.02106	MAOC
	NA	NA	NA	NA	NA	8.34375	NA	NA	1.93147	MAOC
	NA	NA	NA	NA	NA	8.6875	NA	NA	1.86876	MAOC
	NA	NA	NA	NA	NA	9.03125	NA	NA	1.76045	MAOC
	NA	NA	NA	NA	NA	9.375	NA	NA	1.75913	MAOC
	NA	NA	NA	NA	NA	9.71875	NA	NA	1.75896	MAOC
	NA	NA	NA	NA	NA	10.0625	NA	NA	1.7587	MAOC
	NA	NA	NA	NA	NA	10.4062	NA	NA	1.75869	MAOC
	NA	NA	NA	NA	NA	10.75	NA	NA	1.75869	MAOC
	NA	NA	NA	NA	NA	NA	0.12	NA	0.670343	MAOC
	NA	NA	NA	NA	NA	NA	4.28167	NA	1.1966	MAOC
	NA	NA	NA	NA	NA	NA	8.44333	NA	1.6533	MAOC
	NA	NA	NA	NA	NA	NA	12.605	NA	1.7389	MAOC
	NA	NA	NA	NA	NA	NA	16.7667	NA	1.76799	MAOC
	NA	NA	NA	NA	NA	NA	20.9283	NA	1.83184	MAOC
	NA	NA	NA	NA	NA	NA	25.09	NA	1.9806	MAOC
	NA	NA	NA	NA	NA	NA	29.2517	NA	2.04603	MAOC
	NA	NA	NA	NA	NA	NA	33.4133	NA	2.04916	MAOC
	NA	NA	NA	NA	NA	NA	37.575	NA	2.06404	MAOC
	NA	NA	NA	NA	NA	NA	41.7367	NA	2.07437	MAOC
	NA	NA	NA	NA	NA	NA	45.8983	NA	2.10013	MAOC
	NA	NA	NA	NA	NA	NA	50.06	NA	2.13047	MAOC
	NA	NA	NA	NA	NA	NA	54.2217	NA	2.14259	MAOC
	NA	NA	NA	NA	NA	NA	58.3833	NA	2.22483	MAOC
	NA	NA	NA	NA	NA	NA	62.545	NA	2.30098	MAOC
	NA	NA	NA	NA	NA	NA	66.7067	NA	2.33546	MAOC
	NA	NA	NA	NA	NA	NA	70.8683	NA	2.3494	MAOC
	NA	NA	NA	NA	NA	NA	75.03	NA	2.36719	MAOC
	NA	NA	NA	NA	NA	NA	79.1917	NA	2.36992	MAOC
	NA	NA	NA	NA	NA	NA	83.3533	NA	2.38959	MAOC
	NA	NA	NA	NA	NA	NA	87.515	NA	2.38657	MAOC
	NA	NA	NA	NA	NA	NA	91.6767	NA	2.38524	MAOC
	NA	NA	NA	NA	NA	NA	95.8383	NA	2.38078	MAOC
	NA	NA	NA	NA	NA	NA	100	NA	2.38238	MAOC
	NA	NA	NA	NA	NA	NA	NA	0.0103418	1.76582	MAOC
	NA	NA	NA	NA	NA	NA	NA	0.100226	1.83035	MAOC
	NA	NA	NA	NA	NA	NA	NA	0.190111	1.97117	MAOC
	NA	NA	NA	NA	NA	NA	NA	0.279996	2.02265	MAOC
	NA	NA	NA	NA	NA	NA	NA	0.36988	2.04058	MAOC
	NA	NA	NA	NA	NA	NA	NA	0.459765	2.21941	MAOC
	NA	NA	NA	NA	NA	NA	NA	0.54965	2.25551	MAOC
	NA	NA	NA	NA	NA	NA	NA	0.639534	2.31857	MAOC
	NA	NA	NA	NA	NA	NA	NA	0.729419	2.33541	MAOC
	NA	NA	NA	NA	NA	NA	NA	0.819304	2.40869	MAOC
	NA	NA	NA	NA	NA	NA	NA	0.909189	2.40526	MAOC
	NA	NA	NA	NA	NA	NA	NA	0.999073	2.41465	MAOC
	NA	NA	NA	NA	NA	NA	NA	1.08896	2.42607	MAOC
	NA	NA	NA	NA	NA	NA	NA	1.17884	2.45086	MAOC
	NA	NA	NA	NA	NA	NA	NA	1.26873	2.47224	MAOC
	NA	NA	NA	NA	NA	NA	NA	1.35861	2.47435	MAOC
	NA	NA	NA	NA	NA	NA	NA	1.4485	2.47574	MAOC
	NA	NA	NA	NA	NA	NA	NA	1.53838	2.47848	MAOC
	NA	NA	NA	NA	NA	NA	NA	1.62827	2.47813	MAOC
	NA	NA	NA	NA	NA	NA	NA	1.71815	2.46654	MAOC
	NA	NA	NA	NA	NA	NA	NA	1.80804	2.44136	MAOC
	NA	NA	NA	NA	NA	NA	NA	1.89792	2.43471	MAOC
	NA	NA	NA	NA	NA	NA	NA	1.9878	2.39012	MAOC
	NA	NA	NA	NA	NA	NA	NA	2.07769	2.39257	MAOC
	NA	NA	NA	NA	NA	NA	NA	2.16757	2.39259	MAOC
	-8.56349	NA	NA	NA	NA	NA	NA	NA	1.7103	POC
	-6.99587	NA	NA	NA	NA	NA	NA	NA	1.7103	POC
	-5.42824	NA	NA	NA	NA	NA	NA	NA	1.71345	POC
	-3.86062	NA	NA	NA	NA	NA	NA	NA	1.71006	POC
	-2.29299	NA	NA	NA	NA	NA	NA	NA	1.70932	POC
	-0.725364	NA	NA	NA	NA	NA	NA	NA	1.66467	POC
	0.842262	NA	NA	NA	NA	NA	NA	NA	1.65566	POC
	2.40989	NA	NA	NA	NA	NA	NA	NA	1.58548	POC
	3.97751	NA	NA	NA	NA	NA	NA	NA	1.48165	POC
	5.54514	NA	NA	NA	NA	NA	NA	NA	1.25742	POC
	7.11276	NA	NA	NA	NA	NA	NA	NA	1.15906	POC
	8.68039	NA	NA	NA	NA	NA	NA	NA	1.14967	POC
	10.248	NA	NA	NA	NA	NA	NA	NA	1.16499	POC
	11.8156	NA	NA	NA	NA	NA	NA	NA	1.1562	POC
	13.3833	NA	NA	NA	NA	NA	NA	NA	1.13897	POC
	14.9509	NA	NA	NA	NA	NA	NA	NA	1.17095	POC
	16.5185	NA	NA	NA	NA	NA	NA	NA	1.16818	POC
	18.0861	NA	NA	NA	NA	NA	NA	NA	1.08634	POC
	19.6538	NA	NA	NA	NA	NA	NA	NA	1.03354	POC
	21.2214	NA	NA	NA	NA	NA	NA	NA	1.01612	POC
	22.789	NA	NA	NA	NA	NA	NA	NA	1.06236	POC
	24.3566	NA	NA	NA	NA	NA	NA	NA	1.05285	POC
	25.9243	NA	NA	NA	NA	NA	NA	NA	1.08728	POC
	27.4919	NA	NA	NA	NA	NA	NA	NA	0.990102	POC
	29.0595	NA	NA	NA	NA	NA	NA	NA	1.0195	POC
	NA	57.6333	NA	NA	NA	NA	NA	NA	1.13422	POC
	NA	185.553	NA	NA	NA	NA	NA	NA	1.13904	POC
	NA	313.472	NA	NA	NA	NA	NA	NA	1.15055	POC
	NA	441.391	NA	NA	NA	NA	NA	NA	1.13945	POC
	NA	569.31	NA	NA	NA	NA	NA	NA	1.17714	POC
	NA	697.23	NA	NA	NA	NA	NA	NA	1.19963	POC
	NA	825.149	NA	NA	NA	NA	NA	NA	1.20125	POC
	NA	953.068	NA	NA	NA	NA	NA	NA	1.19202	POC
	NA	1080.99	NA	NA	NA	NA	NA	NA	1.20423	POC
	NA	1208.91	NA	NA	NA	NA	NA	NA	1.25383	POC
	NA	1336.83	NA	NA	NA	NA	NA	NA	1.25439	POC
	NA	1464.75	NA	NA	NA	NA	NA	NA	1.29779	POC
	NA	1592.66	NA	NA	NA	NA	NA	NA	1.28925	POC
	NA	1720.58	NA	NA	NA	NA	NA	NA	1.34226	POC
	NA	1848.5	NA	NA	NA	NA	NA	NA	1.3428	POC
	NA	1976.42	NA	NA	NA	NA	NA	NA	1.36181	POC
	NA	2104.34	NA	NA	NA	NA	NA	NA	1.35512	POC
	NA	2232.26	NA	NA	NA	NA	NA	NA	1.32819	POC
	NA	2360.18	NA	NA	NA	NA	NA	NA	1.32477	POC
	NA	2488.1	NA	NA	NA	NA	NA	NA	1.32548	POC
	NA	2616.02	NA	NA	NA	NA	NA	NA	1.32399	POC
	NA	2743.94	NA	NA	NA	NA	NA	NA	1.32158	POC
	NA	2871.86	NA	NA	NA	NA	NA	NA	1.32217	POC
	NA	2999.78	NA	NA	NA	NA	NA	NA	1.32263	POC
	NA	3127.7	NA	NA	NA	NA	NA	NA	1.32245	POC
	NA	NA	0	NA	NA	NA	NA	NA	1.47922	POC
	NA	NA	5	NA	NA	NA	NA	NA	1.16792	POC
	NA	NA	10	NA	NA	NA	NA	NA	1.07038	POC
	NA	NA	15	NA	NA	NA	NA	NA	1.00057	POC
	NA	NA	20	NA	NA	NA	NA	NA	0.8715	POC
	NA	NA	25	NA	NA	NA	NA	NA	0.844457	POC
	NA	NA	30	NA	NA	NA	NA	NA	0.826273	POC
	NA	NA	35	NA	NA	NA	NA	NA	0.622872	POC
	NA	NA	40	NA	NA	NA	NA	NA	0.643775	POC
	NA	NA	45	NA	NA	NA	NA	NA	0.642564	POC
	NA	NA	50	NA	NA	NA	NA	NA	0.639566	POC
	NA	NA	55	NA	NA	NA	NA	NA	0.630865	POC
	NA	NA	60	NA	NA	NA	NA	NA	0.60947	POC
	NA	NA	65	NA	NA	NA	NA	NA	0.606613	POC
	NA	NA	70	NA	NA	NA	NA	NA	0.585999	POC
	NA	NA	75	NA	NA	NA	NA	NA	0.582556	POC
	NA	NA	80	NA	NA	NA	NA	NA	0.567923	POC
	NA	NA	85	NA	NA	NA	NA	NA	0.55422	POC
	NA	NA	90	NA	NA	NA	NA	NA	0.52256	POC
	NA	NA	95	NA	NA	NA	NA	NA	0.522396	POC
	NA	NA	100	NA	NA	NA	NA	NA	0.522281	POC
	NA	NA	105	NA	NA	NA	NA	NA	0.523919	POC
	NA	NA	110	NA	NA	NA	NA	NA	0.524	POC
	NA	NA	115	NA	NA	NA	NA	NA	0.524046	POC
	NA	NA	120	NA	NA	NA	NA	NA	0.524046	POC
	NA	NA	NA	1	NA	NA	NA	NA	1.49585	POC
	NA	NA	NA	7.20833	NA	NA	NA	NA	1.47694	POC
	NA	NA	NA	13.4167	NA	NA	NA	NA	1.42349	POC
	NA	NA	NA	19.625	NA	NA	NA	NA	1.23776	POC
	NA	NA	NA	25.8333	NA	NA	NA	NA	1.12876	POC
	NA	NA	NA	32.0417	NA	NA	NA	NA	1.09665	POC
	NA	NA	NA	38.25	NA	NA	NA	NA	0.898347	POC
	NA	NA	NA	44.4583	NA	NA	NA	NA	0.637381	POC
	NA	NA	NA	50.6667	NA	NA	NA	NA	0.648533	POC
	NA	NA	NA	56.875	NA	NA	NA	NA	0.631135	POC
	NA	NA	NA	63.0833	NA	NA	NA	NA	0.600074	POC
	NA	NA	NA	69.2917	NA	NA	NA	NA	0.574612	POC
	NA	NA	NA	75.5	NA	NA	NA	NA	0.558457	POC
	NA	NA	NA	81.7083	NA	NA	NA	NA	0.559513	POC
	NA	NA	NA	87.9167	NA	NA	NA	NA	0.557106	POC
	NA	NA	NA	94.125	NA	NA	NA	NA	0.55278	POC
	NA	NA	NA	100.333	NA	NA	NA	NA	0.546556	POC
	NA	NA	NA	106.542	NA	NA	NA	NA	0.546221	POC
	NA	NA	NA	112.75	NA	NA	NA	NA	0.544715	POC
	NA	NA	NA	118.958	NA	NA	NA	NA	0.544763	POC
	NA	NA	NA	125.167	NA	NA	NA	NA	0.544773	POC
	NA	NA	NA	131.375	NA	NA	NA	NA	0.544773	POC
	NA	NA	NA	137.583	NA	NA	NA	NA	0.544864	POC
	NA	NA	NA	143.792	NA	NA	NA	NA	0.544866	POC
	NA	NA	NA	150	NA	NA	NA	NA	0.544876	POC
	NA	NA	NA	NA	-2	NA	NA	NA	0.991027	POC
	NA	NA	NA	NA	200.5	NA	NA	NA	1.12772	POC
	NA	NA	NA	NA	403	NA	NA	NA	1.2263	POC
	NA	NA	NA	NA	605.5	NA	NA	NA	1.20979	POC
	NA	NA	NA	NA	808	NA	NA	NA	1.20639	POC
	NA	NA	NA	NA	1010.5	NA	NA	NA	1.25694	POC
	NA	NA	NA	NA	1213	NA	NA	NA	1.26068	POC
	NA	NA	NA	NA	1415.5	NA	NA	NA	1.23924	POC
	NA	NA	NA	NA	1618	NA	NA	NA	1.24136	POC
	NA	NA	NA	NA	1820.5	NA	NA	NA	1.24173	POC
	NA	NA	NA	NA	2023	NA	NA	NA	1.2322	POC
	NA	NA	NA	NA	2225.5	NA	NA	NA	1.23983	POC
	NA	NA	NA	NA	2428	NA	NA	NA	1.3119	POC
	NA	NA	NA	NA	2630.5	NA	NA	NA	1.36671	POC
	NA	NA	NA	NA	2833	NA	NA	NA	1.37331	POC
	NA	NA	NA	NA	3035.5	NA	NA	NA	1.37572	POC
	NA	NA	NA	NA	3238	NA	NA	NA	1.38247	POC
	NA	NA	NA	NA	3440.5	NA	NA	NA	1.38028	POC
	NA	NA	NA	NA	3643	NA	NA	NA	1.37369	POC
	NA	NA	NA	NA	3845.5	NA	NA	NA	1.37708	POC
	NA	NA	NA	NA	4048	NA	NA	NA	1.38508	POC
	NA	NA	NA	NA	4250.5	NA	NA	NA	1.38403	POC
	NA	NA	NA	NA	4453	NA	NA	NA	1.38057	POC
	NA	NA	NA	NA	4655.5	NA	NA	NA	1.37262	POC
	NA	NA	NA	NA	4858	NA	NA	NA	1.34809	POC
	NA	NA	NA	NA	NA	2.5	NA	NA	1.37102	POC
	NA	NA	NA	NA	NA	2.84375	NA	NA	1.37102	POC
	NA	NA	NA	NA	NA	3.1875	NA	NA	1.37081	POC
	NA	NA	NA	NA	NA	3.53125	NA	NA	1.37082	POC
	NA	NA	NA	NA	NA	3.875	NA	NA	1.37247	POC
	NA	NA	NA	NA	NA	4.21875	NA	NA	1.35867	POC
	NA	NA	NA	NA	NA	4.5625	NA	NA	1.32904	POC
	NA	NA	NA	NA	NA	4.90625	NA	NA	1.32405	POC
	NA	NA	NA	NA	NA	5.25	NA	NA	1.31912	POC
	NA	NA	NA	NA	NA	5.59375	NA	NA	1.30484	POC
	NA	NA	NA	NA	NA	5.9375	NA	NA	1.24847	POC
	NA	NA	NA	NA	NA	6.28125	NA	NA	1.24925	POC
	NA	NA	NA	NA	NA	6.625	NA	NA	1.22521	POC
	NA	NA	NA	NA	NA	6.96875	NA	NA	1.22966	POC
	NA	NA	NA	NA	NA	7.3125	NA	NA	1.23273	POC
	NA	NA	NA	NA	NA	7.65625	NA	NA	1.17962	POC
	NA	NA	NA	NA	NA	8	NA	NA	1.07999	POC
	NA	NA	NA	NA	NA	8.34375	NA	NA	0.946895	POC
	NA	NA	NA	NA	NA	8.6875	NA	NA	0.956382	POC
	NA	NA	NA	NA	NA	9.03125	NA	NA	0.95147	POC
	NA	NA	NA	NA	NA	9.375	NA	NA	0.947115	POC
	NA	NA	NA	NA	NA	9.71875	NA	NA	0.946879	POC
	NA	NA	NA	NA	NA	10.0625	NA	NA	0.944785	POC
	NA	NA	NA	NA	NA	10.4062	NA	NA	0.944785	POC
	NA	NA	NA	NA	NA	10.75	NA	NA	0.944785	POC
	NA	NA	NA	NA	NA	NA	0.12	NA	0.961872	POC
	NA	NA	NA	NA	NA	NA	4.28167	NA	0.974696	POC
	NA	NA	NA	NA	NA	NA	8.44333	NA	0.980747	POC
	NA	NA	NA	NA	NA	NA	12.605	NA	1.06787	POC
	NA	NA	NA	NA	NA	NA	16.7667	NA	1.08957	POC
	NA	NA	NA	NA	NA	NA	20.9283	NA	1.18716	POC
	NA	NA	NA	NA	NA	NA	25.09	NA	1.2453	POC
	NA	NA	NA	NA	NA	NA	29.2517	NA	1.25556	POC
	NA	NA	NA	NA	NA	NA	33.4133	NA	1.27561	POC
	NA	NA	NA	NA	NA	NA	37.575	NA	1.28964	POC
	NA	NA	NA	NA	NA	NA	41.7367	NA	1.31264	POC
	NA	NA	NA	NA	NA	NA	45.8983	NA	1.31069	POC
	NA	NA	NA	NA	NA	NA	50.06	NA	1.31691	POC
	NA	NA	NA	NA	NA	NA	54.2217	NA	1.30581	POC
	NA	NA	NA	NA	NA	NA	58.3833	NA	1.28212	POC
	NA	NA	NA	NA	NA	NA	62.545	NA	1.27871	POC
	NA	NA	NA	NA	NA	NA	66.7067	NA	1.26921	POC
	NA	NA	NA	NA	NA	NA	70.8683	NA	1.27051	POC
	NA	NA	NA	NA	NA	NA	75.03	NA	1.26466	POC
	NA	NA	NA	NA	NA	NA	79.1917	NA	1.26629	POC
	NA	NA	NA	NA	NA	NA	83.3533	NA	1.25835	POC
	NA	NA	NA	NA	NA	NA	87.515	NA	1.21695	POC
	NA	NA	NA	NA	NA	NA	91.6767	NA	1.17043	POC
	NA	NA	NA	NA	NA	NA	95.8383	NA	1.15052	POC
	NA	NA	NA	NA	NA	NA	100	NA	0.711105	POC
	NA	NA	NA	NA	NA	NA	NA	0.0103418	0.93197	POC
	NA	NA	NA	NA	NA	NA	NA	0.100226	0.957026	POC
	NA	NA	NA	NA	NA	NA	NA	0.190111	1.04899	POC
	NA	NA	NA	NA	NA	NA	NA	0.279996	1.09157	POC
	NA	NA	NA	NA	NA	NA	NA	0.36988	1.12286	POC
	NA	NA	NA	NA	NA	NA	NA	0.459765	1.27304	POC
	NA	NA	NA	NA	NA	NA	NA	0.54965	1.28757	POC
	NA	NA	NA	NA	NA	NA	NA	0.639534	1.30713	POC
	NA	NA	NA	NA	NA	NA	NA	0.729419	1.31464	POC
	NA	NA	NA	NA	NA	NA	NA	0.819304	1.3642	POC
	NA	NA	NA	NA	NA	NA	NA	0.909189	1.34925	POC
	NA	NA	NA	NA	NA	NA	NA	0.999073	1.35745	POC
	NA	NA	NA	NA	NA	NA	NA	1.08896	1.37615	POC
	NA	NA	NA	NA	NA	NA	NA	1.17884	1.39674	POC
	NA	NA	NA	NA	NA	NA	NA	1.26873	1.40642	POC
	NA	NA	NA	NA	NA	NA	NA	1.35861	1.40918	POC
	NA	NA	NA	NA	NA	NA	NA	1.4485	1.4178	POC
	NA	NA	NA	NA	NA	NA	NA	1.53838	1.44087	POC
	NA	NA	NA	NA	NA	NA	NA	1.62827	1.48311	POC
	NA	NA	NA	NA	NA	NA	NA	1.71815	1.51871	POC
	NA	NA	NA	NA	NA	NA	NA	1.80804	1.53187	POC
	NA	NA	NA	NA	NA	NA	NA	1.89792	1.57031	POC
	NA	NA	NA	NA	NA	NA	NA	1.9878	1.58372	POC
	NA	NA	NA	NA	NA	NA	NA	2.07769	1.62892	POC
	NA	NA	NA	NA	NA	NA	NA	2.16757	1.63436	POC

## Sheet: Fig.3
Panel a & b	lon	lat	MAOC	POC		Panel c	SOC	Sources	Depth	mean	lower	upper
	-33.75	83.25	9.71403	5.06929			MAOC	This study	0-100	975.341	963.741	986.972
	-29.75	83.25	9.6197	5.07138			POC	This study	0-100	330.164	323.09	337.229
	-75.25	82.75	9.19914	5.03392			MAOC	This study	0-20	312.567	307.91	316.584
	-74.75	82.75	9.19809	5.03396			POC	This study	0-20	161.759	157.425	166.283
	-70.75	82.75	9.27907	5.00597			MAOC	This study	20-40	218.59	215.077	222.306
	-70.25	82.75	9.20308	5.0051			POC	This study	20-40	68.4755	65.795	71.426
	-69.75	82.75	9.14278	4.98747			MAOC	This study	40-60	158.65	155.148	161.873
	-69.25	82.75	9.17847	5.02311			POC	This study	40-60	37.3661	35.9188	38.7687
	-33.75	82.75	9.63468	5.10213			MAOC	This study	60-80	146.546	143.08	150.055
	-33.25	82.75	9.65633	5.4327			POC	This study	60-80	33.6181	32.2573	35.0031
	-30.25	82.75	9.74758	5.19858			MAOC	This study	80-100	138.988	135.235	142.52
	-29.25	82.75	9.98003	5.48089			POC	This study	80-100	28.9454	27.763	30.2281
	-28.75	82.75	9.8335	5.48957			SOC	This study	0-100	1305.51	1291.53	1321.22
	-28.25	82.75	9.89293	5.21465			SOC	This study	0-20	474.326	468.325	480.656
	-27.75	82.75	9.69219	5.16181			SOC	This study	20-40	287.066	281.292	292.305
	-27.25	82.75	9.676	5.15395			SOC	This study	40-60	196.017	192.229	200.721
	-26.75	82.75	9.74086	5.21037			SOC	This study	60-80	180.164	176.674	184.599
	-26.25	82.75	9.68824	5.17437			SOC	This study	80-100	167.934	163.839	171.862
	-25.75	82.75	9.87378	5.20696			Previous SOC	Spatially explicit	0-100	504
	-25.25	82.75	9.89349	5.12595			Previous SOC	Spatially explicit	0-100	1457
	-24.75	82.75	9.96759	5.16148			Previous SOC	Spatially explicit	0-100	1555
	-78.75	82.25	9.08864	5.01298			Previous SOC	Spatially explicit	0-100	1555
	-78.25	82.25	8.97868	4.9808			Previous SOC	Spatially explicit	0-100	1399
	-66.25	82.25	9.17646	4.98233			Previous SOC	Spatially explicit	0-100	1206
	-65.75	82.25	9.18177	4.97315			Previous SOC	Spatially explicit	0-100	991
	-65.25	82.25	9.19271	4.98626			Previous SOC	Spatially explicit	0-100	1459
	-64.75	82.25	9.21697	5.01511			Previous SOC	Spatially explicit	0-100	1849
	-64.25	82.25	9.22974	5.02831			Previous SOC	Spatially explicit	0-100	1417
	-63.75	82.25	9.40557	5.08371			Previous SOC	Modeled	0-100	900
	-63.25	82.25	9.38024	5.04904			Previous SOC	Modeled	0-100	1770
	-62.75	82.25	9.43932	5.05149			Previous SOC	Modeled	0-100	1500
	-39.25	82.25	9.71538	5.07867			Previous SOC	Modeled	0-100	991
	-38.25	82.25	9.68524	5.10129			Previous SOC	Modeled	0-100	1870
	-37.75	82.25	9.77293	5.11121			Previous SOC	Modeled	0-100	1810
	-37.25	82.25	9.80111	5.08369			Previous SOC	Modeled	0-100	516
	-36.75	82.25	9.47956	5.06263			Previous SOC	Modeled	0-100	639
	-36.25	82.25	9.61088	5.0615			Previous SOC	Modeled	0-100	1460
	-35.75	82.25	9.75366	5.13135			Previous SOC	Modeled	0-100	970
	-35.25	82.25	9.74321	5.19349			Previous SOC	Modeled	0-100	969
	-34.75	82.25	9.6278	5.42255			Previous SOC	Modeled	0-100	2430
	-34.25	82.25	9.75315	5.47021			Previous SOC	Modeled	0-100	1760
	-33.75	82.25	9.75837	5.48601
	-33.25	82.25	9.81261	5.44488
	-32.75	82.25	9.71884	5.44371
	-32.25	82.25	9.71748	5.44059
	-31.75	82.25	9.88075	5.48249
	-31.25	82.25	9.85996	5.4918
	-88.25	81.75	9.35403	5.08621
	-86.75	81.75	9.39672	5.065
	-86.25	81.75	9.37968	5.06321
	-85.75	81.75	9.23482	5.01824
	-73.25	81.75	9.21751	5.02157
	-72.75	81.75	9.29271	5.00655
	-72.25	81.75	9.1919	4.9981
	-71.25	81.75	9.22261	5.04033
	-70.75	81.75	9.38184	5.09983
	-70.25	81.75	9.37494	5.13583
	-69.75	81.75	9.33128	5.06121
	-69.25	81.75	9.36261	5.24115
	-68.75	81.75	9.36515	5.28998
	-68.25	81.75	9.59653	5.371
	-67.75	81.75	9.37306	5.0863
	-67.25	81.75	9.36818	5.08056
	-57.75	81.75	9.39002	5.09561
	-57.25	81.75	9.39741	5.09836
	-56.75	81.75	9.37347	5.08673
	-56.25	81.75	9.25881	5.05669
	-55.75	81.75	9.25892	5.05664
	-55.25	81.75	9.21283	5.04328
	-48.75	81.75	9.2391	5.01996
	-48.25	81.75	9.40812	5.12206
	-47.75	81.75	9.23624	5.03938
	-35.25	81.75	9.95943	5.49034
	-34.25	81.75	9.88844	5.51372
	-28.75	81.75	9.95869	5.49625
	-28.25	81.75	9.96155	5.4957
	-27.75	81.75	9.9566	5.48863
	-22.75	81.75	9.30885	4.72811
	-22.25	81.75	9.29641	4.45773
	-21.75	81.75	9.84445	5.06374
	-80.75	81.25	9.28459	4.99545
	-80.25	81.25	9.08425	4.98326
	-79.75	81.25	9.33199	5.02275
	-76.75	81.25	9.18326	4.98127
	-76.25	81.25	9.17575	4.98291
	-75.75	81.25	9.19763	4.98592
	-75.25	81.25	9.28629	4.99557
	-74.75	81.25	9.20919	4.99154
	-74.25	81.25	9.30105	4.99573
	-73.75	81.25	9.30105	4.99573
	-70.25	81.25	9.18339	4.98176
	-60.75	81.25	9.20107	5.00495
	-57.25	81.25	9.22919	5.03587
	-55.75	81.25	9.28039	5.02778
	-55.25	81.25	9.28039	5.02787
	-54.75	81.25	9.16893	4.99543
	-54.25	81.25	9.14898	4.98775
	-53.75	81.25	9.29609	5.0101
	-53.25	81.25	9.21678	5.03212
	-51.75	81.25	9.30202	4.99527
	-25.75	81.25	9.90221	5.54847
	-25.25	81.25	10.0296	5.52827
	-24.75	81.25	9.91593	5.50644
	-24.25	81.25	9.93549	5.57277
	-23.75	81.25	10.1154	5.56666
	-23.25	81.25	10.0628	5.53905
	-19.75	81.25	9.88112	5.48576
	-94.25	80.75	9.35163	5.02887
	-93.75	80.75	9.37128	5.07767
	-93.25	80.75	9.39672	5.09568
	-92.75	80.75	9.23652	5.01658
	-92.25	80.75	9.37382	5.08511
	-91.75	80.75	9.36281	5.05932
	-84.75	80.75	9.50354	5.30602
	-84.25	80.75	9.45501	5.28428
	-64.75	80.75	9.21727	5.01698
	-64.25	80.75	9.28631	4.99551
	-62.75	80.75	9.20905	5.00334
	-27.25	80.75	10.1291	5.51621
	-26.75	80.75	9.91547	5.47537
	-26.25	80.75	9.99778	5.5332
	-25.75	80.75	10.0258	5.55431
	-25.25	80.75	9.99628	5.51415
	-24.75	80.75	10.0932	5.55626
	-24.25	80.75	9.85991	5.47193
	-21.25	80.75	9.69572	5.28153
	-20.75	80.75	9.87818	5.39273
	-94.25	80.25	9.40801	5.08834
	-93.75	80.25	9.21928	5.00491
	-92.75	80.25	8.99983	4.98233
	-72.25	80.25	9.26942	5.02215
	-63.75	80.25	9.40267	5.08384
	-63.25	80.25	9.38239	5.05272
	-62.75	80.25	9.44103	5.07327
	-62.25	80.25	9.45839	5.05982
	-61.75	80.25	9.49014	5.06934
	-61.25	80.25	9.49414	5.08605
	-60.75	80.25	9.47234	5.0859
	-60.25	80.25	9.40438	5.0673
	-59.75	80.25	9.27332	5.04497
	-26.75	80.25	9.90778	5.59238
	-26.25	80.25	9.90645	5.47907
	-25.75	80.25	9.92072	5.54545
	-25.25	80.25	9.84126	5.47882
	-24.75	80.25	9.86857	5.23353
	-24.25	80.25	9.86105	5.12979
	-23.75	80.25	9.90794	5.26439
	-23.25	80.25	9.8932	5.24111
	-22.75	80.25	9.79002	5.49212
	-22.25	80.25	9.95832	5.51375
	-21.75	80.25	9.92817	5.53243
	-21.25	80.25	10.0779	5.56363
	-20.75	80.25	9.99146	5.51971
	-20.25	80.25	9.76442	5.07338
	-93.75	79.75	9.21625	5.01525
	-93.25	79.75	9.18614	4.98434
	-92.75	79.75	9.20646	5.01582
	-89.25	79.75	9.19234	4.97831
	-88.75	79.75	9.42587	5.23561
	-88.25	79.75	9.57588	5.35096
	-87.75	79.75	9.60733	5.23878
	-84.75	79.75	10.3799	5.1105
	-84.25	79.75	10.2377	5.15278
	-83.75	79.75	9.40369	5.02248
	-83.25	79.75	9.49381	5.08577
	-73.75	79.75	9.17729	4.9826
	-24.25	79.75	9.92534	5.54546
	-23.75	79.75	10.0422	5.50554
	-23.25	79.75	9.98009	5.4479
	95.25	79.75	10.023	4.71323
	-90.25	79.25	9.22062	5.01761
	-88.75	79.25	9.67408	5.10719
	-88.25	79.25	9.28241	4.98864
	-87.25	79.25	9.85876	5.13776
	-83.25	79.25	9.87594	5.12608
	-82.25	79.25	9.97521	5.16191
	-81.75	79.25	9.49177	5.15769
	-79.25	79.25	9.86958	5.12376
	-78.75	79.25	9.70015	5.06068
	-78.25	79.25	9.65573	5.04352
	14.75	79.25	4.69089	2.57214
	-101.75	78.75	9.54399	4.7491
	-91.75	78.75	9.19676	4.98359
	-89.25	78.75	9.75566	5.07815
	-68.75	78.75	9.37728	5.06634
	-68.25	78.75	9.39592	5.065
	-67.75	78.75	9.40693	5.08154
	-67.25	78.75	9.38522	5.07111
	15.75	78.75	4.75416	2.45751
	17.25	78.75	4.79615	2.46403
	-100.25	78.25	9.45914	4.71162
	-96.75	78.25	9.44858	4.71525
	-96.25	78.25	9.45012	4.71719
	-95.75	78.25	9.45844	4.71252
	-84.25	78.25	9.92362	5.1636
	-83.75	78.25	9.91994	5.14874
	-83.25	78.25	9.93422	5.31785
	-81.75	78.25	9.93187	5.16579
	17.25	78.25	4.60188	2.97406
	17.75	78.25	4.73496	2.94337
	-112.25	77.75	9.42353	4.72523
	-111.75	77.75	9.44647	4.71722
	-111.25	77.75	9.43415	4.723
	-84.25	77.75	9.93829	5.05448
	-82.25	77.75	9.72407	5.13185
	-86.75	77.25	9.93218	5.10278
	-86.25	77.25	9.81261	5.13279
	-83.25	77.25	9.80481	5.12011
	-82.75	77.25	9.80803	5.11532
	-82.25	77.25	9.75372	5.15835
	-65.75	77.25	9.76196	5.06937
	-21.25	77.25	9.98228	5.4367
	-20.75	77.25	9.98423	5.42708
	103.25	77.25	1.98023	1.74718
	103.75	77.25	2.17344	1.67656
	104.25	77.25	10.1169	4.84131
	-119.75	76.75	9.42432	4.71299
	-119.25	76.75	9.46481	4.72907
	-95.75	76.75	9.37398	4.86264
	-95.25	76.75	9.39201	5.00467
	-94.75	76.75	9.37193	4.9924
	-87.75	76.75	9.79831	5.15113
	-87.25	76.75	9.82208	5.13379
	-86.75	76.75	9.84985	5.18839
	-83.75	76.75	9.69136	5.17439
	-82.75	76.75	9.72808	5.17973
	-67.25	76.75	9.75441	5.07518
	101.75	76.75	10.5387	5.02841
	102.25	76.75	10.5518	5.14727
	102.75	76.75	10.3641	5.09248
	103.25	76.75	2.0637	1.71704
	103.75	76.75	2.43113	1.54641
	104.25	76.75	10.1864	4.91055
	104.75	76.75	10.5289	4.80561
	105.25	76.75	10.2331	4.87731
	105.75	76.75	2.34555	1.54521
	-121.25	76.25	9.41871	4.72679
	-120.25	76.25	9.55324	4.7536
	-114.75	76.25	9.52573	4.75206
	-108.75	76.25	9.50154	4.73089
	-99.75	76.25	9.5861	4.81246
	-98.75	76.25	9.58058	4.80542
	-98.25	76.25	9.57148	4.80545
	-92.25	76.25	10.0496	4.88177
	-91.75	76.25	9.96915	5.07691
	-91.25	76.25	9.97055	5.07744
	102.25	76.25	11.42	4.978
	103.25	76.25	11.3779	5.37271
	103.75	76.25	10.7264	5.23584
	104.25	76.25	10.5278	5.22969
	104.75	76.25	10.0963	4.95426
	105.25	76.25	10.1129	5.02288
	105.75	76.25	10.2479	5.03539
	106.25	76.25	2.35301	1.5756
	107.25	76.25	2.19204	1.77682
	107.75	76.25	10.2286	4.78909
	108.25	76.25	9.98486	4.85349
	108.75	76.25	10.1523	4.81569
	110.25	76.25	10.1989	4.69765
	110.75	76.25	2.37427	1.45171
	111.25	76.25	2.2452	1.66798
	111.75	76.25	11.0052	4.74824
	-114.75	75.75	9.33023	5.07115
	-114.25	75.75	9.34062	5.0871
	-113.75	75.75	9.32473	5.08795
	-113.25	75.75	9.33116	5.08692
	-112.75	75.75	9.34112	5.0819
	-112.25	75.75	9.34714	5.00623
	-108.25	75.75	9.55083	4.751
	-106.25	75.75	9.55596	4.8013
	-99.25	75.75	9.58406	4.81133
	-98.75	75.75	9.58586	4.81118
	-98.25	75.75	9.56766	4.73973
	-91.75	75.75	10.1745	4.89349
	-91.25	75.75	10.0029	4.86695
	-20.75	75.75	9.7456	4.42564
	-20.25	75.75	10.2218	4.86736
	93.75	75.75	10.7278	4.62853
	94.25	75.75	10.8571	4.43271
	94.75	75.75	11.0773	4.14749
	95.25	75.75	11.1657	4.48855
	97.75	75.75	11.0491	4.61904
	98.25	75.75	2.98927	1.83691
	98.75	75.75	2.70849	1.88699
	99.25	75.75	10.1223	4.69861
	100.25	75.75	11.5488	4.6875
	100.75	75.75	11.6578	4.91381
	101.25	75.75	11.496	5.0755
	101.75	75.75	11.419	5.39847
	102.25	75.75	11.4219	5.39534
	102.75	75.75	11.4966	5.54721
	103.25	75.75	10.7598	5.52019
	103.75	75.75	10.3095	5.53142
	104.25	75.75	10.2225	5.28935
	104.75	75.75	10.2254	5.07747
	105.25	75.75	10.607	5.11105
	105.75	75.75	2.51493	1.68078
	106.25	75.75	2.49243	1.64488
	106.75	75.75	2.48038	1.61885
	107.25	75.75	2.6458	1.61076
	107.75	75.75	2.65258	1.77733
	108.25	75.75	2.58239	1.70186
	108.75	75.75	2.81207	1.60276
	109.25	75.75	2.98741	1.62014
	109.75	75.75	3.05161	1.62031
	110.25	75.75	3.05123	1.61776
	110.75	75.75	2.96476	1.54504
	111.25	75.75	2.86961	1.51252
	111.75	75.75	2.66213	1.48207
	112.25	75.75	2.41984	1.45704
	141.25	75.75	7.75712	3.54659
	141.75	75.75	7.71767	3.54774
	-110.75	75.25	9.48239	4.72934
	-110.25	75.25	9.55263	4.75639
	-109.75	75.25	9.56254	4.81247
	-109.25	75.25	9.55288	4.75609
	-108.25	75.25	9.54785	4.75052
	-107.75	75.25	9.55208	4.75609
	-107.25	75.25	9.55849	4.8259
	-106.75	75.25	9.551	4.75548
	-99.75	75.25	9.47472	4.73149
	-99.25	75.25	9.58027	4.79699
	-98.75	75.25	9.5828	4.80512
	-98.25	75.25	9.56638	4.73861
	-95.25	75.25	9.57575	4.73947
	-94.75	75.25	9.65258	4.78107
	-94.25	75.25	9.66834	4.80488
	-91.75	75.25	9.98373	4.86975
	-91.25	75.25	9.88778	5.05326
	-90.75	75.25	9.84497	5.06068
	-90.25	75.25	9.83522	5.10543
	-89.75	75.25	9.76089	5.09592
	-89.25	75.25	9.77478	5.09297
	-88.25	75.25	9.85892	5.13494
	-87.75	75.25	9.83954	5.18573
	-87.25	75.25	9.87724	5.17736
	-85.25	75.25	9.9098	5.52592
	-23.25	75.25	9.74	4.62658
	-22.75	75.25	9.17636	4.5111
	-22.25	75.25	9.56319	4.43914
	-21.75	75.25	9.70018	4.49006
	90.25	75.25	11.4331	5.21371
	90.75	75.25	11.2003	4.64777
	91.25	75.25	10.4256	4.35636
	91.75	75.25	10.8367	4.20197
	92.25	75.25	11.4764	4.06695
	92.75	75.25	11.9056	4.01096
	93.25	75.25	11.8666	3.92658
	93.75	75.25	11.9502	3.90358
	94.25	75.25	12.0069	3.99175
	94.75	75.25	12.012	3.99716
	95.25	75.25	11.6794	4.21968
	95.75	75.25	11.7369	4.71489
	96.25	75.25	11.3153	5.02083
	96.75	75.25	11.3634	4.89523
	97.25	75.25	11.2803	4.86775
	97.75	75.25	11.2597	4.8406
	98.25	75.25	11.1751	4.84074
	98.75	75.25	11.3048	4.78541
	99.25	75.25	11.2482	4.79942
	99.75	75.25	11.1794	4.87492
	100.25	75.25	11.2299	5.30437
	100.75	75.25	11.3312	5.32131
	101.25	75.25	9.97709	5.05614
	101.75	75.25	11.1889	5.32001
	102.25	75.25	10.2747	5.10985
	102.75	75.25	10.2758	5.27732
	103.25	75.25	10.2967	5.32763
	103.75	75.25	11.3884	5.54956
	104.25	75.25	11.5862	4.99158
	104.75	75.25	12.2133	4.58119
	105.25	75.25	11.7787	4.77001
	105.75	75.25	11.9799	4.72998
	106.25	75.25	12.1621	4.73836
	106.75	75.25	12.0831	5.01428
	107.25	75.25	3.30735	1.71594
	107.75	75.25	11.4892	5.06635
	108.25	75.25	2.97906	1.84723
	108.75	75.25	2.59609	1.59618
	109.25	75.25	2.70022	1.76481
	109.75	75.25	2.53009	1.58635
	110.25	75.25	2.58977	1.7098
	110.75	75.25	2.74855	1.74805
	111.25	75.25	2.54982	1.65366
	111.75	75.25	2.60306	1.61795
	112.25	75.25	11.2554	4.81804
	112.75	75.25	11.1274	4.85565
	137.75	75.25	10.0167	4.83461
	140.25	75.25	8.74707	4.45858
	140.75	75.25	7.74112	3.8381
	141.25	75.25	7.75757	3.68326
	141.75	75.25	7.76685	3.54578
	-112.75	74.75	9.31833	4.97854
	-112.25	74.75	9.29092	4.82377
	-111.75	74.75	9.56391	4.82502
	-87.25	74.75	9.92398	5.28404
	-86.75	74.75	9.87243	5.52076
	-85.75	74.75	9.89001	5.52125
	-84.25	74.75	9.92516	5.53925
	-21.75	74.75	9.70038	4.51561
	-21.25	74.75	9.79677	4.46803
	88.25	74.75	11.4183	4.9593
	88.75	74.75	11.4119	5.32495
	89.25	74.75	11.2998	4.84843
	89.75	74.75	11.7241	4.56578
	90.25	74.75	11.2845	4.84932
	90.75	74.75	11.5227	4.72314
	91.25	74.75	11.5865	4.58829
	91.75	74.75	11.3806	4.64711
	92.25	74.75	11.3457	4.73048
	92.75	74.75	11.973	4.10637
	93.25	74.75	12.2943	3.91701
	93.75	74.75	12.1513	3.98412
	94.25	74.75	12.1869	3.98541
	94.75	74.75	11.6506	3.99606
	95.25	74.75	11.9101	4.46503
	95.75	74.75	11.4623	4.63143
	96.25	74.75	11.4843	4.65899
	96.75	74.75	11.5566	4.67399
	97.25	74.75	11.6033	4.57867
	97.75	74.75	11.5135	4.65068
	98.25	74.75	11.7109	4.61328
	98.75	74.75	11.4523	4.47505
	99.25	74.75	11.1414	4.7466
	99.75	74.75	11.4635	4.87964
	100.25	74.75	2.65594	1.95161
	101.25	74.75	11.3891	5.10967
	101.75	74.75	2.73297	1.9162
	102.25	74.75	11.2387	5.04228
	102.75	74.75	11.4805	5.06342
	103.25	74.75	11.4948	5.16023
	103.75	74.75	11.5946	5.40477
	105.25	74.75	11.5818	4.9046
	105.75	74.75	11.3303	5.0685
	106.25	74.75	11.7115	4.63451
	106.75	74.75	12.1869	4.61648
	107.25	74.75	12.4046	4.6267
	107.75	74.75	11.4123	4.85363
	108.25	74.75	11.3822	5.1287
	108.75	74.75	11.4343	5.0772
	109.25	74.75	11.3388	5.08561
	109.75	74.75	11.1478	5.16342
	110.25	74.75	11.2714	5.07881
	-122.25	74.25	9.33535	4.81706
	-121.75	74.25	9.56761	4.96141
	-121.25	74.25	9.78234	5.02682
	-24.75	74.25	9.30904	4.5905
	-24.25	74.25	9.71862	4.68825
	-23.75	74.25	9.6521	4.62821
	87.25	74.25	11.6502	4.77918
	87.75	74.25	11.9366	4.70668
	88.25	74.25	11.6279	4.79144
	88.75	74.25	11.597	4.71108
	89.25	74.25	3.11408	1.54576
	89.75	74.25	3.3402	1.44654
	90.25	74.25	11.9509	4.52048
	90.75	74.25	3.22299	1.62425
	91.25	74.25	2.46407	1.42727
	91.75	74.25	3.28299	1.66423
	92.75	74.25	11.5167	4.17217
	93.25	74.25	2.78864	1.35823
	93.75	74.25	10.5305	4.22254
	94.25	74.25	11.4527	4.11029
	94.75	74.25	11.0527	4.2456
	95.25	74.25	11.8724	4.18233
	95.75	74.25	11.6253	4.30867
	96.25	74.25	2.63646	1.60106
	96.75	74.25	2.6363	1.69521
	97.25	74.25	3.07275	1.66545
	97.75	74.25	3.07156	1.67626
	98.25	74.25	11.5137	4.77803
	98.75	74.25	11.4591	5.08765
	99.25	74.25	11.5705	5.16955
	99.75	74.25	10.4833	4.51654
	100.25	74.25	12.1447	5.33812
	100.75	74.25	11.9635	5.72827
	101.75	74.25	12.2638	5.7062
	102.75	74.25	12.0156	5.83289
	103.25	74.25	12.2403	5.88729
	103.75	74.25	12.1604	5.8933
	104.25	74.25	12.1507	5.69077
	104.75	74.25	11.6231	4.99017
	105.25	74.25	11.5117	4.99762
	105.75	74.25	11.4311	4.94527
	106.25	74.25	11.7778	4.59006
	106.75	74.25	11.7119	4.93312
	107.25	74.25	11.4514	5.05927
	107.75	74.25	11.5138	5.23199
	108.25	74.25	11.4268	5.26908
	108.75	74.25	11.2832	5.16403
	-123.25	73.75	10.2137	5.05141
	-122.75	73.75	10.1659	5.10329
	-122.25	73.75	9.74524	5.04185
	-121.75	73.75	9.73622	5.02624
	-121.25	73.75	9.69612	5.02274
	-120.75	73.75	9.77511	5.05385
	-120.25	73.75	10.4669	5.04553
	-119.75	73.75	10.3473	5.04681
	-119.25	73.75	9.57287	5.00366
	-118.75	73.75	9.47121	4.9964
	-118.25	73.75	9.47188	5.02634
	-117.75	73.75	9.3926	5.06333
	-117.25	73.75	9.40201	4.99576
	-116.75	73.75	9.38769	4.8759
	-94.75	73.75	9.84708	4.90758
	-94.25	73.75	9.90844	5.06812
	-93.75	73.75	9.91584	5.06558
	-93.25	73.75	9.92462	5.06046
	-92.75	73.75	9.93355	5.05822
	-91.75	73.75	9.82073	5.0864
	-91.25	73.75	9.74341	5.04656
	-27.75	73.75	8.85128	4.42061
	-27.25	73.75	9.27907	4.54422
	-26.75	73.75	9.49996	4.41266
	-22.75	73.75	9.79352	4.47255
	-22.25	73.75	9.874	4.63381
	87.75	73.75	11.5246	4.43817
	88.25	73.75	12.0279	4.14589
	88.75	73.75	12.0282	3.97463
	89.25	73.75	13.3262	3.7498
	89.75	73.75	13.4015	3.73642
	90.25	73.75	2.86766	1.3692
	90.75	73.75	11.976	4.4192
	91.25	73.75	12.0597	4.62413
	91.75	73.75	3.10113	1.5906
	92.25	73.75	3.15362	1.64374
	92.75	73.75	3.22723	1.56834
	93.25	73.75	3.30616	1.42278
	93.75	73.75	2.85828	1.15845
	94.25	73.75	3.27119	1.40902
	94.75	73.75	11.0588	4.89766
	95.25	73.75	11.6222	4.88938
	95.75	73.75	11.5439	4.84842
	96.25	73.75	12.0473	4.76613
	96.75	73.75	12.4922	5.21411
	97.25	73.75	12.4485	5.2193
	97.75	73.75	12.3007	5.57119
	98.25	73.75	12.3342	5.58419
	98.75	73.75	12.2171	5.73727
	99.25	73.75	12.2217	5.82939
	99.75	73.75	12.2365	5.61553
	100.25	73.75	12.2095	5.8058
	100.75	73.75	12.6662	5.29477
	101.25	73.75	12.4916	5.13295
	101.75	73.75	12.5978	5.09053
	102.25	73.75	12.5629	5.37419
	102.75	73.75	12.2075	5.47926
	103.25	73.75	12.1062	5.49023
	103.75	73.75	12.0639	5.42095
	104.25	73.75	12.2662	5.48128
	104.75	73.75	12.4961	5.11797
	105.25	73.75	12.3634	5.12863
	105.75	73.75	12.0649	5.07362
	106.25	73.75	11.8993	4.9616
	106.75	73.75	11.9652	4.74791
	-123.75	73.25	10.3888	5.02708
	-123.25	73.25	10.4685	5.05435
	-122.75	73.25	10.4788	5.09963
	-122.25	73.25	10.377	5.04364
	-121.75	73.25	9.93689	5.01348
	-121.25	73.25	9.76536	4.98193
	-120.75	73.25	9.93873	5.0047
	-120.25	73.25	10.0183	5.00751
	-119.75	73.25	9.94817	5.01325
	-119.25	73.25	9.8467	4.99574
	-118.75	73.25	9.576	4.95297
	-118.25	73.25	9.54925	4.92738
	-117.75	73.25	9.34665	4.82967
	-105.25	73.25	9.54684	4.7543
	-99.75	73.25	9.54432	4.74902
	-99.25	73.25	9.55481	4.75052
	-98.75	73.25	9.55262	4.74613
	-95.25	73.25	9.94648	5.05873
	-94.75	73.25	9.96495	5.16769
	-94.25	73.25	9.99032	5.10776
	-93.75	73.25	9.91273	5.04425
	-93.25	73.25	9.9224	5.06778
	-92.75	73.25	9.91566	5.05417
	-92.25	73.25	9.94012	5.09158
	-88.25	73.25	9.84899	5.36438
	-87.75	73.25	9.83821	5.48544
	-87.25	73.25	9.88536	5.4862
	-86.75	73.25	9.87956	5.48201
	-82.25	73.25	10.0016	5.5106
	-81.75	73.25	9.96554	5.52699
	81.25	73.25	11.6258	4.34496
	81.75	73.25	11.2168	4.04656
	82.25	73.25	11.1389	4.15662
	82.75	73.25	11.0017	4.06445
	83.25	73.25	11.7344	3.91594
	83.75	73.25	12.0939	3.81805
	84.25	73.25	11.6807	4.08651
	84.75	73.25	11.7271	4.52889
	85.25	73.25	11.727	4.52012
	85.75	73.25	11.7211	4.38804
	86.25	73.25	11.9952	4.60619
	86.75	73.25	12.2168	4.14312
	87.25	73.25	12.4436	4.42266
	87.75	73.25	12.7319	4.52427
	88.25	73.25	12.9481	4.45352
	88.75	73.25	12.6764	4.56868
	89.25	73.25	12.7758	4.5228
	89.75	73.25	12.5213	4.5941
	90.25	73.25	12.4999	4.60741
	90.75	73.25	12.2998	4.4674
	91.25	73.25	12.546	4.67842
	91.75	73.25	12.4212	4.78767
	92.25	73.25	12.152	5.13091
	92.75	73.25	12.3318	5.04893
	93.25	73.25	12.9357	4.83784
	93.75	73.25	12.4853	4.52689
	94.25	73.25	12.6917	4.71893
	94.75	73.25	12.7956	4.86754
	95.25	73.25	12.6224	4.27939
	95.75	73.25	12.8169	4.71535
	96.25	73.25	13.0693	4.88718
	96.75	73.25	12.3453	5.11511
	97.25	73.25	12.3506	5.31463
	97.75	73.25	12.4917	5.13581
	98.25	73.25	12.9296	4.90281
	98.75	73.25	12.5909	5.02379
	99.25	73.25	12.4762	5.0694
	99.75	73.25	12.5614	5.17382
	100.25	73.25	12.4435	5.32374
	100.75	73.25	12.5488	5.00266
	101.25	73.25	12.5541	5.06875
	101.75	73.25	12.8945	4.71723
	102.25	73.25	12.8673	4.35586
	102.75	73.25	13.1151	4.7933
	103.25	73.25	12.3283	4.53082
	103.75	73.25	12.8761	4.76179
	104.25	73.25	12.7328	4.49892
	104.75	73.25	12.7063	4.04619
	105.25	73.25	12.979	3.98931
	110.25	73.25	11.7522	4.34512
	110.75	73.25	11.9381	4.79593
	111.25	73.25	12.0407	4.99599
	111.75	73.25	10.1605	4.34638
	112.25	73.25	12.1307	4.97098
	112.75	73.25	10.1361	4.19371
	114.25	73.25	11.0343	3.92524
	114.75	73.25	11.6918	4.08306
	115.25	73.25	11.962	4.50898
	115.75	73.25	11.9968	4.67151
	116.25	73.25	11.6998	4.74041
	116.75	73.25	11.7362	4.60709
	117.25	73.25	11.8039	4.42031
	117.75	73.25	11.2237	4.36417
	123.75	73.25	11.4364	3.91255
	124.25	73.25	11.9519	3.8968
	124.75	73.25	12.3088	3.88958
	125.25	73.25	12.2656	3.86333
	125.75	73.25	12.0066	3.21143
	127.25	73.25	10.6342	4.00239
	127.75	73.25	10.6645	4.02287
	-124.25	72.75	10.3507	5.00736
	-123.75	72.75	10.4407	5.05721
	-123.25	72.75	10.4713	5.06084
	-122.75	72.75	10.4752	5.04842
	-122.25	72.75	10.2853	5.03922
	-121.75	72.75	9.7853	4.96397
	-121.25	72.75	9.84977	4.94986
	-120.75	72.75	9.86081	4.95657
	-120.25	72.75	9.70453	4.94069
	-119.75	72.75	9.70553	4.90016
	-116.75	72.75	9.6731	4.94183
	-116.25	72.75	9.55651	4.86872
	-115.75	72.75	9.6036	4.83924
	-115.25	72.75	9.53183	4.80723
	-107.25	72.75	9.56294	4.81657
	-106.75	72.75	9.55838	4.78452
	-106.25	72.75	9.54869	4.75196
	-105.75	72.75	9.45218	4.71147
	-99.75	72.75	9.39187	4.73053
	-99.25	72.75	9.42138	4.71323
	-98.75	72.75	9.46113	4.71618
	-97.75	72.75	9.55374	4.86803
	-94.75	72.75	9.60722	4.80372
	-88.75	72.75	9.83379	4.95511
	-88.25	72.75	9.82107	5.0582
	-87.75	72.75	9.85284	5.09728
	-87.25	72.75	9.85045	5.10576
	-84.25	72.75	10.1156	5.54938
	-83.75	72.75	10.0867	5.51653
	-83.25	72.75	10.0487	5.58535
	-82.75	72.75	9.90815	5.5364
	-82.25	72.75	9.99544	5.51698
	-81.75	72.75	9.8622	5.52051
	-81.25	72.75	10.0051	5.53731
	-23.75	72.75	9.71676	4.69373
	81.25	72.75	11.9655	4.32132
	81.75	72.75	11.5509	4.25025
	82.25	72.75	11.2944	3.91438
	82.75	72.75	11.2037	3.83784
	83.25	72.75	11.959	3.94843
	83.75	72.75	12.3193	4.05188
	84.25	72.75	12.5618	4.17369
	84.75	72.75	12.4708	4.36762
	85.25	72.75	11.9829	4.79282
	85.75	72.75	12.0891	4.60447
	86.25	72.75	12.12	4.83368
	86.75	72.75	12.3488	4.99321
	87.25	72.75	12.5371	4.83032
	87.75	72.75	10.6883	4.17025
	88.25	72.75	13.092	4.84587
	88.75	72.75	13.1135	4.8384
	89.25	72.75	13.045	4.92398
	89.75	72.75	12.3832	5.19227
	90.25	72.75	10.3449	4.58488
	90.75	72.75	12.3387	5.25537
	91.25	72.75	12.659	4.70086
	91.75	72.75	12.7869	4.8026
	92.25	72.75	12.7585	5.02601
	92.75	72.75	12.334	5.3809
	93.25	72.75	12.4112	5.19063
	93.75	72.75	12.9156	4.98947
	94.25	72.75	12.6374	4.84159
	94.75	72.75	12.6565	5.05329
	95.25	72.75	12.584	4.51619
	95.75	72.75	12.796	4.20752
	96.25	72.75	12.8739	4.20993
	96.75	72.75	13.3102	4.18365
	97.25	72.75	12.0128	3.70822
	97.75	72.75	13.6117	4.05137
	98.25	72.75	13.1321	4.06404
	98.75	72.75	12.4976	4.44734
	99.25	72.75	10.9582	4.25929
	99.75	72.75	12.7158	4.31087
	100.25	72.75	13.4099	4.17381
	100.75	72.75	13.5049	4.09691
	101.25	72.75	13.1862	4.25781
	101.75	72.75	13.5205	4.13588
	102.25	72.75	12.155	3.64978
	102.75	72.75	13.0404	4.38371
	103.25	72.75	13.4971	5.10113
	103.75	72.75	12.8961	4.51191
	104.25	72.75	12.9524	4.32525
	104.75	72.75	13.5208	4.13281
	106.75	72.75	12.7334	4.17511
	107.25	72.75	12.4621	4.3743
	107.75	72.75	12.8063	4.35472
	108.25	72.75	13.1792	4.22375
	108.75	72.75	13.2767	4.1021
	109.25	72.75	12.4979	4.45631
	109.75	72.75	12.4792	4.27865
	110.25	72.75	12.2418	4.40091
	110.75	72.75	12.2332	4.47825
	111.25	72.75	12.8481	4.7771
	111.75	72.75	12.1584	4.95827
	112.25	72.75	12.2944	5.15778
	112.75	72.75	12.2613	5.11119
	113.25	72.75	12.0158	5.01758
	113.75	72.75	11.9978	4.5229
	114.25	72.75	12.703	3.92298
	114.75	72.75	12.8042	3.95525
	115.25	72.75	13.0121	3.88681
	115.75	72.75	12.8157	3.96558
	116.25	72.75	12.2652	4.10915
	116.75	72.75	12.1546	4.43636
	117.25	72.75	12.2068	4.6255
	117.75	72.75	11.9278	4.31039
	118.25	72.75	12.2963	4.57135
	118.75	72.75	11.8886	4.34649
	119.25	72.75	11.4938	4.25868
	119.75	72.75	11.6873	4.68486
	120.25	72.75	12.0634	5.05535
	123.75	72.75	11.7547	4.71007
	124.25	72.75	12.773	4.84501
	124.75	72.75	12.7821	4.81212
	125.25	72.75	11.3972	4.71426
	125.75	72.75	11.1141	4.49088
	126.25	72.75	11.2238	4.40341
	126.75	72.75	10.8285	4.91987
	127.25	72.75	10.8468	5.08581
	127.75	72.75	10.6964	4.20385
	128.25	72.75	10.624	3.84946
	128.75	72.75	10.5772	3.75337
	-124.75	72.25	10.4387	5.05302
	-124.25	72.25	10.5059	5.05735
	-123.75	72.25	10.4986	5.06661
	-123.25	72.25	10.4621	5.12145
	-122.75	72.25	10.4636	5.13164
	-122.25	72.25	10.4312	5.1098
	-121.75	72.25	9.84829	5.04947
	-121.25	72.25	10.2327	5.06383
	-120.75	72.25	9.96062	5.04198
	-117.75	72.25	10.1463	5.02434
	-117.25	72.25	10.0446	5.03303
	-116.75	72.25	9.98909	5.06563
	-116.25	72.25	9.47513	4.97476
	-115.75	72.25	9.61405	4.96479
	-115.25	72.25	9.6116	4.92376
	-114.75	72.25	9.61327	4.84274
	-114.25	72.25	9.58993	4.81476
	-113.75	72.25	9.58233	4.80626
	-113.25	72.25	9.32953	4.81283
	-112.75	72.25	9.36726	4.90429
	-112.25	72.25	9.3491	4.96925
	-110.75	72.25	9.35325	5.08544
	-109.75	72.25	9.35402	5.01772
	-109.25	72.25	9.30951	4.86527
	-107.25	72.25	9.54503	4.74688
	-106.75	72.25	9.53853	4.82568
	-106.25	72.25	9.52371	4.74687
	-105.75	72.25	9.53511	4.75053
	-99.75	72.25	9.41986	4.71476
	-99.25	72.25	9.45768	4.71856
	-98.75	72.25	9.46845	4.72384
	-98.25	72.25	9.46069	4.71119
	-97.75	72.25	9.56778	4.74685
	-97.25	72.25	9.57392	4.74653
	-94.75	72.25	9.97964	5.08291
	-89.25	72.25	10.0538	4.89416
	-88.75	72.25	9.9233	4.90392
	-88.25	72.25	9.79482	4.90669
	-87.75	72.25	9.83569	4.95438
	-87.25	72.25	9.88976	5.12995
	-86.75	72.25	9.82357	5.04932
	-84.25	72.25	9.91853	5.42901
	-83.75	72.25	9.99377	5.52292
	-83.25	72.25	10.0918	5.52893
	-82.75	72.25	10.1268	5.53943
	-82.25	72.25	10.1459	5.56168
	-81.75	72.25	9.91051	5.48747
	-77.25	72.25	10.0639	5.54183
	-54.25	72.25	10.1334	5.82486
	69.25	72.25	11.0448	5.23352
	69.75	72.25	11.0404	4.8855
	70.25	72.25	11.4465	4.5891
	70.75	72.25	11.5687	4.38974
	71.25	72.25	11.2799	4.18599
	71.75	72.25	11.6795	4.30968
	72.25	72.25	11.5427	4.51262
	82.75	72.25	12.573	4.0431
	83.25	72.25	13.0697	4.17052
	83.75	72.25	12.5057	4.18813
	84.25	72.25	12.2505	3.88343
	84.75	72.25	12.1288	3.76574
	85.25	72.25	12.4929	4.30779
	85.75	72.25	12.1753	4.83347
	86.25	72.25	11.9598	4.49694
	86.75	72.25	12.0885	4.73283
	87.25	72.25	12.2514	4.73651
	87.75	72.25	12.1137	4.63403
	88.25	72.25	12.1334	4.65401
	88.75	72.25	12.4367	4.93726
	89.25	72.25	12.6003	4.95582
	89.75	72.25	12.8988	4.57205
	90.25	72.25	12.9098	4.86557
	90.75	72.25	12.4585	5.19972
	91.25	72.25	12.4532	4.99197
	91.75	72.25	13.3154	4.50119
	92.25	72.25	12.9704	4.12598
	92.75	72.25	12.6663	4.32591
	93.25	72.25	13.2573	4.6146
	93.75	72.25	12.7065	4.65769
	94.25	72.25	12.694	4.66712
	94.75	72.25	13.0839	4.6344
	95.25	72.25	12.5771	4.17484
	95.75	72.25	11.9824	3.72724
	96.25	72.25	9.7589	3.2966
	96.75	72.25	12.7352	3.87802
	97.25	72.25	13.2728	3.95224
	97.75	72.25	13.3902	4.00298
	98.25	72.25	13.2744	4.12694
	98.75	72.25	13.0158	4.05183
	99.25	72.25	13.209	4.03567
	100.25	72.25	13.8124	4.089
	100.75	72.25	14.1697	4.05694
	101.25	72.25	14.3046	4.16144
	101.75	72.25	14.2621	4.08715
	102.25	72.25	14.1279	4.14526
	102.75	72.25	12.8775	4.38138
	103.25	72.25	13.1504	4.69429
	103.75	72.25	14.2626	4.30884
	104.25	72.25	14.2413	4.27523
	104.75	72.25	14.0599	4.21922
	105.25	72.25	14.3607	4.11998
	105.75	72.25	14.1641	4.09113
	106.25	72.25	14.1392	4.10693
	106.75	72.25	14.0729	4.09176
	107.25	72.25	13.8884	4.07123
	107.75	72.25	13.8119	4.11785
	108.25	72.25	13.6864	4.10315
	108.75	72.25	13.8967	4.08537
	109.25	72.25	13.7834	4.15098
	109.75	72.25	13.4477	4.1164
	110.25	72.25	12.7054	4.37106
	110.75	72.25	12.5491	4.58457
	111.25	72.25	13.0279	4.81988
	111.75	72.25	12.7793	4.76603
	112.25	72.25	12.9742	4.9971
	112.75	72.25	12.7949	5.09966
	113.25	72.25	12.6068	5.21913
	113.75	72.25	12.1664	4.86977
	114.25	72.25	12.5427	4.88909
	114.75	72.25	13.0949	4.61135
	115.25	72.25	13.7221	3.96839
	115.75	72.25	13.8352	3.88742
	116.25	72.25	13.8193	3.9148
	116.75	72.25	13.7914	4.00607
	117.25	72.25	13.3865	4.15682
	117.75	72.25	13.8031	3.962
	118.25	72.25	13.7782	3.89746
	118.75	72.25	12.9947	3.90849
	119.25	72.25	12.4587	4.02882
	119.75	72.25	13.2409	4.12067
	120.25	72.25	13.5572	4.13492
	120.75	72.25	14.0823	4.09325
	121.25	72.25	13.5581	4.62312
	121.75	72.25	13.9739	5.03073
	122.25	72.25	13.3431	4.58339
	122.75	72.25	14.1464	4.19993
	123.25	72.25	13.1279	4.12195
	123.75	72.25	13.2074	4.26783
	124.25	72.25	13.1957	4.15883
	124.75	72.25	13.669	4.23116
	125.25	72.25	13.1749	4.26521
	125.75	72.25	12.29	4.31282
	126.25	72.25	11.5388	4.47285
	127.25	72.25	12.7116	4.59598
	140.75	72.25	12.2184	3.84801
	141.25	72.25	11.3988	4.52442
	141.75	72.25	10.924	4.98491
	142.25	72.25	10.7476	5.15552
	142.75	72.25	11.3396	4.72932
	143.25	72.25	11.4689	4.71328
	143.75	72.25	11.3373	4.85891
	-123.25	71.75	10.9495	5.40061
	-122.75	71.75	9.99152	5.10606
	-122.25	71.75	10.1806	5.35586
	-121.75	71.75	9.96434	4.93584
	-121.25	71.75	9.92026	4.99255
	-120.75	71.75	9.98556	5.08282
	-117.25	71.75	10.2095	5.29711
	-116.75	71.75	10.2531	5.36882
	-116.25	71.75	9.87065	5.0347
	-115.25	71.75	9.65832	5.21018
	-114.75	71.75	9.47763	5.04751
	-114.25	71.75	9.46018	5.02216
	-113.75	71.75	9.40117	4.98897
	-113.25	71.75	9.39178	5.03064
	-112.75	71.75	9.37745	5.06973
	-112.25	71.75	9.36981	5.06967
	-111.75	71.75	9.37653	5.07671
	-111.25	71.75	9.35986	5.08288
	-110.75	71.75	9.35481	5.08413
	-110.25	71.75	9.37402	5.08831
	-109.75	71.75	9.31894	5.0861
	-109.25	71.75	9.44419	4.82509
	-108.75	71.75	9.53078	4.75931
	-106.75	71.75	9.5292	4.7562
	-106.25	71.75	9.52359	4.75428
	-105.75	71.75	9.52538	4.7559
	-105.25	71.75	9.49096	4.73668
	-98.75	71.75	9.42408	4.71614
	-89.25	71.75	10.1161	4.95678
	-88.75	71.75	9.84495	4.94212
	-88.25	71.75	9.85296	4.97791
	-87.75	71.75	9.84551	5.05826
	-87.25	71.75	9.86373	4.99807
	-86.75	71.75	9.86697	4.92087
	-84.25	71.75	10.1224	5.23243
	-83.75	71.75	10.0375	5.19136
	-83.25	71.75	10.1826	5.57649
	-82.75	71.75	10.1474	5.41587
	-82.25	71.75	10.1564	5.40651
	-81.75	71.75	10.0667	5.37855
	-81.25	71.75	9.95252	5.19213
	-80.25	71.75	10.0307	5.61406
	-79.75	71.75	10.0454	5.58673
	-79.25	71.75	9.91508	5.53136
	-78.25	71.75	9.77721	5.55362
	-77.75	71.75	9.75441	5.47092
	-77.25	71.75	9.78584	5.4486
	-76.75	71.75	9.83803	5.46671
	-54.75	71.75	9.87609	5.36703
	-24.25	71.75	9.69149	4.66432
	-23.75	71.75	9.63287	4.71643
	69.25	71.75	11.4438	5.41689
	69.75	71.75	11.33	5.23772
	70.25	71.75	11.4834	4.6015
	70.75	71.75	11.2329	4.63914
	71.25	71.75	11.5463	4.39707
	74.75	71.75	12.5784	4.61275
	76.75	71.75	12.2648	4.63622
	78.75	71.75	12.312	4.29647
	79.25	71.75	12.521	4.55358
	79.75	71.75	12.4322	4.39309
	80.25	71.75	12.3423	4.06553
	84.25	71.75	12.2842	3.53973
	84.75	71.75	13.0391	3.53805
	85.25	71.75	12.3463	3.866
	85.75	71.75	12.5992	4.14058
	86.25	71.75	12.1208	3.80381
	86.75	71.75	12.1321	3.72403
	87.25	71.75	12.6408	3.96149
	87.75	71.75	12.7016	4.10905
	88.25	71.75	12.8131	4.20183
	89.25	71.75	12.7336	4.48158
	89.75	71.75	13.0996	4.28174
	90.25	71.75	12.7007	4.06539
	90.75	71.75	13.0444	4.10765
	91.25	71.75	12.8523	4.11594
	91.75	71.75	12.4095	3.88082
	92.25	71.75	13.3346	3.76252
	92.75	71.75	13.4582	3.74674
	93.25	71.75	12.4648	3.33758
	93.75	71.75	12.1053	3.40183
	94.25	71.75	11.7248	3.19859
	94.75	71.75	9.95305	2.86019
	95.25	71.75	7.02801	2.3639
	95.75	71.75	7.7849	2.67244
	96.25	71.75	8.44958	2.9414
	96.75	71.75	12.2551	4.31464
	97.25	71.75	12.812	4.61795
	97.75	71.75	12.2794	4.39543
	98.25	71.75	11.3939	4.04605
	98.75	71.75	10.7034	3.85064
	99.25	71.75	14.4933	4.31089
	99.75	71.75	14.6273	4.20678
	100.25	71.75	14.7077	4.11864
	100.75	71.75	14.9426	4.14533
	101.25	71.75	14.7055	4.21161
	101.75	71.75	13.8885	4.29345
	102.25	71.75	13.811	4.34654
	102.75	71.75	14.6483	4.20976
	103.25	71.75	14.8842	4.13026
	103.75	71.75	14.9132	4.20501
	104.25	71.75	14.0696	4.21412
	104.75	71.75	13.3632	4.24169
	105.25	71.75	13.0803	4.1224
	105.75	71.75	12.8353	4.01504
	106.25	71.75	12.8307	4.11078
	106.75	71.75	12.8737	4.08329
	107.75	71.75	13.314	4.19269
	109.25	71.75	11.8329	3.99923
	109.75	71.75	12.1483	4.1111
	110.25	71.75	6.72939	2.6233
	110.75	71.75	14.603	4.06961
	111.25	71.75	14.2391	4.01027
	111.75	71.75	14.01	4.01358
	112.25	71.75	13.697	4.00384
	112.75	71.75	13.6139	4.27309
	113.25	71.75	11.9397	4.27593
	113.75	71.75	12.2338	4.18015
	114.25	71.75	9.89762	4.12499
	114.75	71.75	12.8455	4.75223
	115.25	71.75	13.1724	4.54874
	115.75	71.75	13.7535	4.0882
	116.25	71.75	14.2903	3.94089
	116.75	71.75	13.7612	4.48217
	117.25	71.75	10.796	4.21728
	117.75	71.75	14.1134	4.23855
	118.25	71.75	14.3784	3.98788
	118.75	71.75	13.9196	4.25387
	119.25	71.75	13.5107	4.3757
	119.75	71.75	13.2312	4.51306
	120.25	71.75	13.6709	4.90618
	120.75	71.75	14.2598	4.86364
	121.25	71.75	13.9351	4.87932
	121.75	71.75	13.6375	5.17756
	122.25	71.75	13.4642	5.10929
	122.75	71.75	13.7073	4.77995
	123.25	71.75	12.8356	4.83977
	123.75	71.75	13.0779	4.94005
	124.25	71.75	12.7592	4.9162
	124.75	71.75	13.659	4.14321
	125.25	71.75	13.6395	4.11317
	125.75	71.75	13.2182	4.06082
	126.75	71.75	13.064	4.00261
	127.25	71.75	13.202	4.04072
	127.75	71.75	14.2923	4.03984
	128.25	71.75	13.7423	3.85736
	140.25	71.75	11.1799	4.09439
	140.75	71.75	11.6562	4.30586
	141.25	71.75	11.8246	4.77175
	141.75	71.75	11.772	4.58986
	142.25	71.75	11.9659	4.22292
	142.75	71.75	9.66268	3.67883
	143.25	71.75	10.1152	3.63025
	143.75	71.75	12.0449	4.09973
	144.25	71.75	11.5933	4.65966
	144.75	71.75	11.5459	5.07408
	146.75	71.75	13.6821	4.00221
	147.25	71.75	12.8942	3.97083
	147.75	71.75	12.6151	4.00492
	148.25	71.75	11.4428	4.11803
	148.75	71.75	11.0783	3.83705
	-179.75	71.25	10.9359	4.31555
	-179.25	71.25	10.5299	4.2288
	-178.75	71.25	10.1139	4.13403
	-115.75	71.25	9.94998	5.2079
	-115.25	71.25	9.98785	5.10204
	-114.75	71.25	9.47741	5.06944
	-114.25	71.25	9.46852	4.99183
	-113.75	71.25	9.40582	5.00171
	-113.25	71.25	9.40209	5.00784
	-112.75	71.25	9.39645	4.98465
	-112.25	71.25	9.4142	5.02336
	-111.75	71.25	9.40661	5.02576
	-111.25	71.25	9.40333	5.0277
	-110.75	71.25	9.39042	5.0331
	-110.25	71.25	9.38651	5.00235
	-109.75	71.25	9.36774	5.01196
	-109.25	71.25	9.48131	4.81424
	-108.75	71.25	9.55098	4.81985
	-108.25	71.25	9.5323	4.86411
	-107.75	71.25	9.53369	4.86466
	-107.25	71.25	9.53888	4.78482
	-106.75	71.25	9.5224	4.75718
	-106.25	71.25	9.52837	4.75536
	-105.75	71.25	9.52519	4.75982
	-105.25	71.25	9.49216	4.73432
	-95.25	71.25	9.92564	4.8877
	-94.75	71.25	9.88993	5.08335
	-94.25	71.25	9.83499	5.09507
	-93.75	71.25	9.84677	4.87136
	-86.75	71.25	10.0439	4.88154
	-84.25	71.25	10.0907	5.10739
	-83.75	71.25	10.1518	5.24425
	-83.25	71.25	10.3273	5.30477
	-82.75	71.25	10.3533	5.35139
	-82.25	71.25	10.3542	5.3525
	-81.75	71.25	10.1278	5.3849
	-81.25	71.25	10.0805	5.29031
	-80.75	71.25	9.94725	5.39449
	-80.25	71.25	10.108	5.42103
	-79.75	71.25	10.1043	5.58213
	-79.25	71.25	9.86017	5.66915
	-78.75	71.25	9.87003	5.61831
	-78.25	71.25	9.87993	5.53466
	-77.75	71.25	9.85695	5.46761
	-77.25	71.25	9.70061	5.42806
	-76.75	71.25	9.67935	5.42241
	-76.25	71.25	9.72822	5.46056
	-75.75	71.25	9.69693	5.40885
	-75.25	71.25	9.74059	5.46201
	-72.75	71.25	9.69686	5.43115
	-23.75	71.25	9.69075	4.77379
	-23.25	71.25	9.67457	4.7977
	68.25	71.25	12.1326	4.9408
	68.75	71.25	13.15	4.89723
	69.25	71.25	12.143	5.03777
	69.75	71.25	11.8672	5.51591
	70.25	71.25	11.5576	4.7031
	70.75	71.25	11.667	4.52497
	71.25	71.25	11.6544	4.27092
	74.25	71.25	12.3033	4.99822
	74.75	71.25	12.375	4.51053
	78.75	71.25	12.5998	4.38645
	79.25	71.25	10.6536	3.95649
	79.75	71.25	13.3788	3.88745
	80.25	71.25	12.8716	3.74372
	80.75	71.25	12.3063	4.24584
	81.25	71.25	12.4892	4.27087
	81.75	71.25	12.2947	3.87082
	83.75	71.25	12.1266	4.00034
	84.25	71.25	12.2809	4.05384
	84.75	71.25	13.3627	3.45922
	85.25	71.25	9.84268	2.55338
	85.75	71.25	10.9824	3.30081
	86.25	71.25	12.6279	3.56223
	86.75	71.25	13.6106	3.59343
	87.25	71.25	13.4576	4.10466
	87.75	71.25	12.9808	4.1551
	88.25	71.25	12.8431	4.25463
	88.75	71.25	12.9448	4.2923
	89.25	71.25	13.0049	3.8354
	89.75	71.25	13.4833	3.44166
	90.25	71.25	12.9432	3.26088
	90.75	71.25	12.4007	3.17013
	91.25	71.25	9.55089	2.53937
	91.75	71.25	8.7345	2.74339
	92.25	71.25	9.83265	2.6505
	92.75	71.25	10.9077	2.99747
	93.25	71.25	8.5441	2.72068
	93.75	71.25	11.8183	3.17659
	94.25	71.25	11.1157	3.0985
	94.75	71.25	11.3327	3.17739
	95.25	71.25	11.8898	3.26024
	95.75	71.25	13.4789	4.33699
	96.25	71.25	13.6851	4.71741
	96.75	71.25	13.185	4.15819
	97.25	71.25	10.5015	3.20539
	97.75	71.25	11.2574	3.10653
	98.25	71.25	12.7413	3.61577
	98.75	71.25	14.8128	4.09305
	99.25	71.25	15.0403	4.1199
	99.75	71.25	15.1275	4.22388
	100.25	71.25	15.2933	4.11864
	100.75	71.25	15.3383	4.23829
	101.25	71.25	15.358	4.17229
	101.75	71.25	15.4845	4.11527
	102.25	71.25	15.4203	4.13083
	102.75	71.25	15.2799	4.13765
	103.25	71.25	14.1849	4.23598
	103.75	71.25	13.2651	4.53528
	105.25	71.25	12.593	4.17487
	105.75	71.25	6.6747	3.07544
	106.25	71.25	13.7299	4.89561
	106.75	71.25	13.6492	4.86947
	107.75	71.25	13.1279	4.56438
	108.25	71.25	13.0234	4.55932
	108.75	71.25	12.0611	4.53286
	109.25	71.25	12.0562	5.18425
	109.75	71.25	12.1687	5.38971
	110.25	71.25	12.5374	4.86675
	110.75	71.25	14.3463	4.42939
	111.25	71.25	14.9366	4.17869
	111.75	71.25	14.8997	4.29939
	112.25	71.25	14.6924	4.05292
	112.75	71.25	14.707	4.18443
	113.25	71.25	14.5177	4.53264
	113.75	71.25	14.6089	4.20913
	114.25	71.25	14.5901	4.14808
	114.75	71.25	13.0971	4.39022
	115.25	71.25	12.8471	4.76666
	115.75	71.25	12.8748	4.88511
	116.25	71.25	13.1276	4.48179
	116.75	71.25	13.0414	4.49365
	117.25	71.25	13.3747	4.72507
	117.75	71.25	13.0682	4.62617
	118.25	71.25	9.92415	3.8678
	118.75	71.25	13.2551	4.55793
	119.25	71.25	12.445	4.67013
	119.75	71.25	12.4337	4.7847
	120.25	71.25	12.4995	4.73875
	120.75	71.25	13.589	4.46845
	121.25	71.25	14.5806	4.5331
	121.75	71.25	13.639	4.50038
	122.25	71.25	13.1879	4.58787
	123.75	71.25	13.318	4.57071
	124.75	71.25	13.5115	4.47187
	125.25	71.25	13.9368	3.97093
	125.75	71.25	14.2102	4.11982
	126.25	71.25	13.5825	4.25068
	127.75	71.25	3.91691	1.78259
	128.25	71.25	3.99313	1.90928
	128.75	71.25	13.5246	4.0646
	132.75	71.25	12.4618	4.23899
	133.25	71.25	12.1937	4.18859
	135.25	71.25	11.4777	4.90567
	135.75	71.25	10.981	4.43168
	136.25	71.25	11.051	4.07621
	136.75	71.25	11.0803	4.26237
	137.25	71.25	10.7943	3.53098
	138.75	71.25	9.60361	3.65864
	139.75	71.25	11.4257	4.72673
	140.25	71.25	11.9921	4.81028
	140.75	71.25	12.8047	4.84331
	141.25	71.25	12.3879	4.87031
	141.75	71.25	12.6271	4.57343
	142.25	71.25	12.3763	4.14288
	142.75	71.25	12.8536	3.9791
	143.25	71.25	12.8104	4.00929
	143.75	71.25	12.6637	3.98813
	144.25	71.25	11.9371	4.14117
	144.75	71.25	12.1486	4.98433
	145.25	71.25	12.3195	5.09198
	145.75	71.25	12.128	4.91743
	146.25	71.25	12.2295	4.77435
	146.75	71.25	11.578	4.68351
	147.25	71.25	11.2022	4.99112
	147.75	71.25	11.2744	5.08206
	148.25	71.25	11.3431	5.32194
	148.75	71.25	11.0748	5.1728
	149.25	71.25	10.7736	4.38737
	149.75	71.25	10.852	3.59968
	150.25	71.25	10.5937	3.34579
	-156.75	70.75	11.8012	3.57637
	-112.25	70.75	9.49914	4.88895
	-111.75	70.75	9.36591	4.97625
	-111.25	70.75	9.36685	4.97872
	-110.75	70.75	9.36533	4.98026
	-110.25	70.75	9.37198	5.03202
	-109.75	70.75	9.49361	4.96872
	-109.25	70.75	9.61	4.95943
	-108.75	70.75	9.60425	4.9561
	-108.25	70.75	9.55454	4.75824
	-107.75	70.75	9.59518	4.94532
	-107.25	70.75	9.6136	4.93425
	-106.75	70.75	9.60092	4.82266
	-106.25	70.75	9.60133	4.78421
	-105.75	70.75	9.56098	4.75421
	-105.25	70.75	9.55956	4.75248
	-104.75	70.75	9.49828	4.7294
	-95.75	70.75	9.57103	4.81359
	-95.25	70.75	9.9854	5.06967
	-94.75	70.75	9.82815	5.13298
	-94.25	70.75	9.80313	5.12078
	-93.75	70.75	9.81414	5.12437
	-93.25	70.75	9.84083	5.06427
	-86.75	70.75	10.1251	4.99686
	-86.25	70.75	10.1152	5.05017
	-85.75	70.75	9.92625	5.10277
	-84.25	70.75	10.2046	5.16129
	-83.75	70.75	10.3317	5.17472
	-83.25	70.75	10.304	5.18625
	-82.75	70.75	10.2176	5.20212
	-82.25	70.75	10.3084	5.26279
	-81.25	70.75	10.4588	5.32162
	-80.75	70.75	10.1256	5.23737
	-80.25	70.75	10.1369	5.15253
	-79.75	70.75	10.3	5.05784
	-79.25	70.75	10.0932	4.97933
	-78.25	70.75	9.85503	5.10366
	-77.75	70.75	9.82678	5.1905
	-77.25	70.75	9.83645	5.1733
	-76.75	70.75	9.84566	5.20345
	-76.25	70.75	9.80772	5.16102
	-75.75	70.75	9.73136	5.19823
	-75.25	70.75	9.76169	5.23678
	-74.75	70.75	9.69429	5.46047
	-74.25	70.75	9.65013	5.37812
	-73.75	70.75	9.6899	5.43636
	-73.25	70.75	9.71738	5.4527
	-72.75	70.75	9.75816	5.46278
	-23.25	70.75	9.80493	4.76838
	27.75	70.75	11.8897	5.79891
	67.75	70.75	12.8245	3.95571
	68.25	70.75	12.6545	4.12329
	68.75	70.75	12.4682	4.57689
	69.25	70.75	12.1974	5.05736
	69.75	70.75	11.9831	5.36803
	70.25	70.75	12.2381	4.95785
	70.75	70.75	12.7966	4.84156
	71.25	70.75	12.0838	4.31117
	71.75	70.75	11.4111	4.02799
	72.25	70.75	10.2976	3.78989
	74.75	70.75	12.379	4.93354
	75.25	70.75	13.0672	4.881
	75.75	70.75	10.6117	4.36537
	76.25	70.75	12.3145	5.12988
	76.75	70.75	12.497	4.85484
	77.25	70.75	12.1404	4.31427
	77.75	70.75	12.1325	4.33426
	79.25	70.75	13.2009	4.4809
	79.75	70.75	13.5986	4.38882
	80.25	70.75	13.3022	4.40107
	80.75	70.75	12.6654	4.45852
	81.25	70.75	12.9018	4.01978
	81.75	70.75	13.5868	3.5632
	84.25	70.75	12.3151	4.57933
	84.75	70.75	12.3649	4.23786
	85.25	70.75	11.1782	3.43944
	85.75	70.75	11.9579	3.32199
	86.25	70.75	12.4862	3.86294
	86.75	70.75	13.4064	4.08996
	87.25	70.75	14.0985	3.69262
	87.75	70.75	13.1329	3.98407
	88.25	70.75	12.7769	4.17515
	88.75	70.75	12.6232	4.25078
	89.25	70.75	12.9432	4.13009
	89.75	70.75	12.3659	3.68655
	90.25	70.75	10.2076	2.62132
	90.75	70.75	10.3447	2.58296
	91.25	70.75	12.3509	3.02202
	91.75	70.75	13.5679	3.2521
	92.25	70.75	13.3396	3.21482
	92.75	70.75	14.627	3.50324
	93.25	70.75	12.7772	3.16022
	93.75	70.75	10.6409	2.88544
	94.25	70.75	11.1254	3.08058
	94.75	70.75	14.8136	3.61285
	95.25	70.75	15.2051	3.68826
	95.75	70.75	15.155	3.74684
	96.25	70.75	15.1291	3.7071
	96.75	70.75	15.1355	3.74981
	97.25	70.75	15.1093	3.82669
	97.75	70.75	15.1988	3.87263
	98.25	70.75	15.3279	3.95445
	98.75	70.75	15.4986	4.02956
	99.25	70.75	15.4819	4.04455
	99.75	70.75	15.5808	4.05309
	100.25	70.75	14.6994	4.10243
	100.75	70.75	14.5704	4.73856
	101.75	70.75	13.4478	4.46677
	102.25	70.75	13.5089	4.61743
	102.75	70.75	6.80213	3.03316
	103.25	70.75	14.0663	4.50259
	103.75	70.75	14.0393	4.68326
	104.25	70.75	14.7661	4.77269
	104.75	70.75	14.7057	4.79583
	105.25	70.75	14.4361	4.89895
	105.75	70.75	13.3875	4.63783
	106.25	70.75	13.0344	4.50707
	106.75	70.75	12.923	4.40501
	107.25	70.75	12.6411	4.27946
	107.75	70.75	12.9198	4.58502
	108.25	70.75	13.1332	4.60756
	108.75	70.75	11.9146	4.71379
	109.25	70.75	12.0238	5.14149
	109.75	70.75	11.9628	5.3615
	110.25	70.75	12.7705	5.56212
	110.75	70.75	13.9399	4.86669
	111.25	70.75	14.4549	4.87481
	111.75	70.75	14.3055	4.51553
	112.25	70.75	16.0881	4.35637
	112.75	70.75	8.53251	2.60591
	113.25	70.75	16.0791	4.2002
	113.75	70.75	15.5361	4.22873
	114.25	70.75	15.5424	4.25103
	114.75	70.75	15.6455	4.24147
	115.25	70.75	15.7068	4.29914
	115.75	70.75	14.9931	4.87132
	116.25	70.75	8.19371	2.90574
	116.75	70.75	13.3771	4.71503
	117.25	70.75	13.3464	4.81585
	117.75	70.75	12.7278	4.98637
	118.25	70.75	12.6768	4.86897
	118.75	70.75	12.811	4.99531
	119.25	70.75	12.894	5.02738
	119.75	70.75	13.3729	5.20486
	120.25	70.75	13.2037	5.09326
	120.75	70.75	13.8321	4.525
	121.25	70.75	15.7093	4.37239
	121.75	70.75	16.2493	4.36557
	122.25	70.75	16.0969	4.28177
	123.25	70.75	14.5162	4.40955
	123.75	70.75	14.3227	4.6803
	124.25	70.75	14.3182	4.55741
	124.75	70.75	14.32	4.025
	125.25	70.75	15.5548	3.89293
	125.75	70.75	15.3952	4.42979
	127.75	70.75	14.9643	4.82794
	128.25	70.75	4.44984	2.36477
	128.75	70.75	3.93039	2.03434
	129.25	70.75	12.9444	4.09759
	129.75	70.75	12.8424	4.00203
	132.25	70.75	14.4829	4.09546
	132.75	70.75	14.5188	4.10489
	133.25	70.75	13.8737	4.07259
	133.75	70.75	14.3773	4.00608
	134.25	70.75	14.8353	3.90501
	134.75	70.75	14.8833	3.93379
	135.25	70.75	13.3451	4.34475
	135.75	70.75	13.109	4.9784
	136.25	70.75	12.6655	5.69556
	136.75	70.75	12.0569	5.70666
	137.25	70.75	12.0711	5.70615
	137.75	70.75	12.004	5.36089
	138.25	70.75	12.7205	5.28248
	138.75	70.75	12.7971	5.28733
	139.25	70.75	12.8522	5.00741
	139.75	70.75	13.2337	4.94343
	140.25	70.75	13.1161	5.03888
	140.75	70.75	13.1828	5.02565
	141.25	70.75	13.1498	4.84275
	141.75	70.75	12.9775	4.80017
	142.25	70.75	12.9214	4.4998
	142.75	70.75	13.2329	4.07266
	143.25	70.75	14.0339	4.06253
	143.75	70.75	11.167	3.59812
	144.25	70.75	13.141	4.75681
	144.75	70.75	9.88033	4.45083
	145.25	70.75	12.4397	5.11492
	145.75	70.75	12.4132	5.10533
	146.25	70.75	12.3244	4.95742
	146.75	70.75	12.2121	4.92003
	147.25	70.75	13.0385	4.72526
	147.75	70.75	12.5008	4.73278
	148.25	70.75	11.797	4.91508
	148.75	70.75	10.1026	4.166
	149.25	70.75	13.5304	4.83577
	149.75	70.75	11.934	4.92612
	150.25	70.75	9.81268	4.32835
	150.75	70.75	11.2839	4.85069
	151.25	70.75	11.0979	4.67315
	151.75	70.75	11.0385	4.22072
	155.25	70.75	11.2977	5.19423
	155.75	70.75	11.4073	5.60131
	156.25	70.75	11.4169	5.59017
	156.75	70.75	11.4403	4.92537
	157.25	70.75	11.405	4.57097
	157.75	70.75	11.3005	4.69058
	-160.25	70.25	13.7496	3.9566
	-159.25	70.25	11.2576	3.49222
	-158.75	70.25	13.1366	3.94216
	-158.25	70.25	13.4733	3.94161
	-157.75	70.25	12.9543	3.92874
	-157.25	70.25	12.8145	3.91314
	-156.75	70.25	12.769	3.86026
	-156.25	70.25	12.5616	3.83803
	-155.75	70.25	11.2602	3.49222
	-155.25	70.25	12.3029	3.67248
	-154.75	70.25	12.083	3.60011
	-154.25	70.25	12.4579	3.82945
	-153.75	70.25	11.3623	3.49231
	-153.25	70.25	12.2883	3.64569
	-152.75	70.25	12.1357	3.59667
	-152.25	70.25	12.1086	3.60032
	-149.75	70.25	12.1101	3.59455
	-111.25	70.25	9.73408	4.99595
	-110.75	70.25	10.1277	5.03637
	-110.25	70.25	10.1078	5.02731
	-109.75	70.25	9.76639	5.02539
	-109.25	70.25	9.60369	5.00227
	-108.75	70.25	9.60503	5.00238
	-108.25	70.25	9.77174	5.00538
	-107.75	70.25	9.7998	5.04205
	-107.25	70.25	9.93755	5.08442
	-106.75	70.25	9.76821	5.02922
	-106.25	70.25	9.57712	4.77407
	-105.75	70.25	9.61897	4.95043
	-105.25	70.25	9.59539	4.82411
	-104.75	70.25	9.58951	4.77339
	-104.25	70.25	9.51169	4.72243
	-103.75	70.25	9.46999	4.70713
	-103.25	70.25	9.46336	4.72133
	-102.75	70.25	9.41937	4.72714
	-95.75	70.25	9.58413	4.7971
	-95.25	70.25	9.4472	4.85782
	-94.75	70.25	9.99901	5.12404
	-94.25	70.25	9.92377	5.18589
	-93.75	70.25	9.84538	5.09422
	-93.25	70.25	9.83242	5.06355
	-92.75	70.25	9.8692	4.85849
	-84.25	70.25	9.88411	5.25663
	-83.75	70.25	10.072	5.38448
	-83.25	70.25	10.094	5.21402
	-82.75	70.25	10.1797	5.16859
	-82.25	70.25	10.2674	5.17035
	-80.25	70.25	10.0784	5.05766
	-77.25	70.25	9.85801	5.13466
	-76.75	70.25	9.84152	5.19207
	-76.25	70.25	9.83693	5.17568
	-75.75	70.25	9.83638	5.16642
	-75.25	70.25	9.84248	5.16201
	-74.75	70.25	9.78804	5.22155
	-72.75	70.25	9.72172	5.44826
	-72.25	70.25	9.67473	5.3966
	-71.25	70.25	9.69812	5.44031
	24.25	70.25	12.658	6.97048
	26.25	70.25	12.1194	6.6991
	27.25	70.25	12.9043	6.6024
	27.75	70.25	12.0795	5.57591
	28.25	70.25	11.5468	4.75528
	67.75	70.25	12.1489	4.56178
	68.25	70.25	12.0562	4.60387
	68.75	70.25	12.0327	4.79156
	69.25	70.25	12.2998	5.28209
	69.75	70.25	12.2597	5.21756
	70.25	70.25	12.1742	5.23502
	70.75	70.25	11.7038	4.70325
	71.25	70.25	12.1477	4.41153
	71.75	70.25	11.5202	4.03565
	74.75	70.25	12.6637	5.15925
	75.25	70.25	12.5475	5.03694
	75.75	70.25	12.4462	5.02693
	76.25	70.25	12.6804	5.24631
	76.75	70.25	12.4026	5.64566
	77.25	70.25	12.6321	5.41828
	77.75	70.25	12.4799	4.88086
	78.25	70.25	12.6905	4.78474
	78.75	70.25	12.6831	4.60678
	79.25	70.25	12.8674	4.29961
	79.75	70.25	12.8313	3.9202
	80.25	70.25	13.4174	4.101
	80.75	70.25	13.1214	3.85228
	81.25	70.25	12.5029	4.04531
	81.75	70.25	13.0855	3.77811
	82.25	70.25	12.5647	3.8912
	84.25	70.25	13.1366	3.80355
	84.75	70.25	13.6912	4.0984
	85.25	70.25	13.5269	4.19496
	85.75	70.25	14.0979	3.53464
	86.25	70.25	14.1374	3.46803
	86.75	70.25	14.0636	3.51807
	87.25	70.25	14.2013	3.55257
	87.75	70.25	13.7647	4.13331
	88.25	70.25	12.9784	3.92996
	88.75	70.25	13.8897	3.66186
	89.25	70.25	14.6071	3.6834
	89.75	70.25	14.0906	4.06867
	90.25	70.25	13.518	4.10322
	90.75	70.25	13.5455	4.11386
	91.25	70.25	13.3882	3.99759
	91.75	70.25	13.2443	3.65503
	92.25	70.25	13.3693	3.85019
	92.75	70.25	13.4257	3.92242
	93.75	70.25	13.4618	3.97792
	94.25	70.25	13.3239	4.06195
	94.75	70.25	13.968	4.16213
	95.25	70.25	14.234	4.16245
	95.75	70.25	14.1471	4.03375
	96.25	70.25	14.0736	4.10536
	96.75	70.25	14.3192	4.12286
	97.25	70.25	14.2873	4.14256
	97.75	70.25	14.202	4.2359
	98.25	70.25	14.1288	4.21035
	98.75	70.25	14.0555	4.293
	99.25	70.25	13.6979	4.26112
	99.75	70.25	13.6481	4.33714
	100.25	70.25	13.408	4.17661
	100.75	70.25	12.7181	4.11541
	101.75	70.25	12.6813	4.22734
	102.25	70.25	13.3743	4.65739
	102.75	70.25	14.9119	4.99973
	103.25	70.25	7.92975	3.28699
	103.75	70.25	8.29004	2.99243
	104.25	70.25	7.72748	3.0859
	104.75	70.25	7.6351	3.26752
	105.25	70.25	13.9317	4.86292
	106.25	70.25	13.1087	4.51758
	106.75	70.25	13.4421	4.72822
	107.25	70.25	12.9559	4.47664
	107.75	70.25	13.1057	4.59676
	108.25	70.25	13.2634	4.65124
	109.25	70.25	13.2417	4.46425
	109.75	70.25	13.1094	4.64405
	110.75	70.25	14.2766	5.12763
	111.25	70.25	14.4853	4.84194
	111.75	70.25	15.0329	4.54175
	112.25	70.25	8.13202	2.74181
	112.75	70.25	16.3131	4.34452
	113.25	70.25	16.4334	4.41898
	113.75	70.25	16.2293	4.33694
	114.25	70.25	16.5496	4.40562
	114.75	70.25	16.7009	4.31004
	115.25	70.25	8.39098	2.61338
	115.75	70.25	8.74213	2.71738
	116.25	70.25	8.51825	2.76277
	116.75	70.25	16.0059	4.5747
	117.25	70.25	16.1221	4.5807
	117.75	70.25	8.73442	2.8207
	118.25	70.25	16.317	4.46502
	118.75	70.25	8.93376	2.79283
	119.25	70.25	8.72063	2.86189
	119.75	70.25	8.57871	2.93409
	120.25	70.25	8.801	2.88871
	120.75	70.25	14.8369	5.10608
	121.25	70.25	14.6503	4.62793
	121.75	70.25	14.3615	4.93907
	122.25	70.25	14.2953	4.55545
	122.75	70.25	13.5333	4.66865
	123.25	70.25	13.9207	4.54372
	123.75	70.25	14.5492	4.28227
	124.25	70.25	15.2708	4.33449
	124.75	70.25	15.5965	4.2751
	125.25	70.25	15.4008	4.28393
	125.75	70.25	14.977	4.38878
	126.25	70.25	15.2996	4.46214
	126.75	70.25	15.2736	4.46219
	127.25	70.25	14.8538	4.68097
	127.75	70.25	15.0352	4.72974
	128.25	70.25	4.73418	2.56175
	128.75	70.25	3.70342	1.76434
	129.75	70.25	3.88011	1.65535
	130.25	70.25	3.86073	1.55232
	130.75	70.25	14.2708	4.85826
	131.25	70.25	14.7025	4.29818
	131.75	70.25	15.5897	4.05855
	132.25	70.25	15.1508	4.06895
	132.75	70.25	15.0733	4.30508
	133.25	70.25	15.3971	4.23836
	133.75	70.25	15.5992	4.11021
	134.25	70.25	4.48118	2.10956
	134.75	70.25	15.0167	4.82003
	135.25	70.25	14.4459	5.08147
	135.75	70.25	4.11482	2.00099
	136.25	70.25	4.89615	1.80402
	136.75	70.25	14.6077	5.08045
	137.25	70.25	14.2274	4.91341
	137.75	70.25	14.7469	4.70869
	138.25	70.25	14.0393	4.42527
	138.75	70.25	14.8895	4.14253
	139.25	70.25	15.1676	4.14735
	139.75	70.25	13.5182	4.75025
	140.25	70.25	14.0994	4.82521
	140.75	70.25	14.0386	4.40675
	141.25	70.25	13.9885	4.32167
	141.75	70.25	14.3551	4.17948
	142.25	70.25	15.152	4.00067
	142.75	70.25	14.8855	3.90869
	143.25	70.25	14.9636	3.91067
	143.75	70.25	14.7578	3.89577
	144.25	70.25	14.6774	3.91855
	144.75	70.25	14.3714	4.0845
	145.25	70.25	13.95	4.12123
	145.75	70.25	10.349	4.11905
	146.25	70.25	10.1251	4.18527
	146.75	70.25	12.6094	4.42273
	147.25	70.25	13.7491	4.15832
	147.75	70.25	13.9002	4.33126
	148.25	70.25	14.4792	3.92046
	148.75	70.25	15.0901	3.98806
	149.25	70.25	14.9027	4.09459
	149.75	70.25	13.6839	4.52239
	150.25	70.25	13.5718	4.36266
	150.75	70.25	13.6188	4.85511
	151.25	70.25	13.0546	5.13228
	151.75	70.25	12.6561	5.59921
	152.25	70.25	9.97431	4.7012
	152.75	70.25	12.8902	5.15343
	153.25	70.25	12.8443	4.80343
	153.75	70.25	12.9273	4.23703
	154.25	70.25	13.0283	4.21295
	154.75	70.25	12.704	4.89198
	155.25	70.25	12.4603	5.40876
	155.75	70.25	12.3695	5.69973
	156.25	70.25	12.2905	5.68256
	156.75	70.25	12.1885	4.9743
	157.25	70.25	12.6742	4.84419
	157.75	70.25	11.7638	5.21216
	158.25	70.25	11.3696	5.49039
	158.75	70.25	11.376	5.35808
	159.25	70.25	11.2641	5.22305
	-162.25	69.75	14.1585	3.95163
	-161.75	69.75	14.6294	3.93875
	-161.25	69.75	14.9649	3.99132
	-160.75	69.75	15.0497	4.00894
	-160.25	69.75	15.0422	4.0158
	-159.75	69.75	15.0353	4.01647
	-159.25	69.75	15.04	4.01643
	-158.75	69.75	15.1165	4.02088
	-158.25	69.75	15.1084	4.01131
	-157.75	69.75	15.1134	4.0059
	-157.25	69.75	15.1657	4.01204
	-156.75	69.75	15.1554	4.0324
	-156.25	69.75	15.0548	4.0334
	-155.75	69.75	14.8107	4.02531
	-155.25	69.75	14.4275	4.01249
	-154.75	69.75	14.1508	3.99613
	-154.25	69.75	14.1255	4.00131
	-153.75	69.75	14.1564	4.01106
	-153.25	69.75	14.1981	3.98104
	-152.75	69.75	14.1855	3.96944
	-152.25	69.75	14.0274	3.96973
	-151.75	69.75	13.92	3.95244
	-151.25	69.75	13.5425	3.93377
	-150.75	69.75	13.9354	3.96717
	-150.25	69.75	14.0398	4.02011
	-149.75	69.75	13.9645	3.99003
	-149.25	69.75	13.1571	3.93685
	-148.75	69.75	13.0694	3.90594
	-148.25	69.75	14.1335	4.04217
	-147.75	69.75	14.3243	4.02101
	-147.25	69.75	14.5984	4.0626
	-146.75	69.75	13.3918	4.10993
	-146.25	69.75	13.1391	4.23872
	-145.75	69.75	12.9149	4.40746
	-145.25	69.75	13.024	4.51082
	-144.75	69.75	13.1916	4.47979
	-144.25	69.75	13.1763	4.38059
	-143.75	69.75	13.2999	4.24388
	-143.25	69.75	13.1448	4.2565
	-142.75	69.75	13.0104	4.14366
	-127.75	69.75	13.608	3.82442
	-127.25	69.75	13.6926	3.87601
	-116.25	69.75	10.0575	4.87387
	-115.75	69.75	9.93975	4.92394
	-115.25	69.75	9.92045	5.18788
	-114.75	69.75	10.0325	5.24705
	-114.25	69.75	9.9191	5.25741
	-113.75	69.75	9.52398	5.16932
	-113.25	69.75	9.43092	5.20578
	-112.75	69.75	9.40329	5.17968
	-112.25	69.75	9.40579	5.14613
	-111.75	69.75	9.37604	4.96757
	-111.25	69.75	9.61071	4.99088
	-110.75	69.75	9.57236	4.79191
	-110.25	69.75	9.63609	4.99683
	-109.75	69.75	9.76427	4.96876
	-109.25	69.75	9.74619	4.99274
	-108.75	69.75	10.1094	5.03344
	-108.25	69.75	10.4556	5.06109
	-107.75	69.75	10.4727	5.05545
	-107.25	69.75	9.54339	4.73816
	-106.75	69.75	10.4536	5.04873
	-106.25	69.75	10.2215	5.03855
	-105.75	69.75	9.56622	4.73789
	-105.25	69.75	9.78111	4.95878
	-104.75	69.75	9.75343	4.94791
	-104.25	69.75	9.5039	4.90212
	-103.75	69.75	9.49654	4.89165
	-93.75	69.75	10.1132	4.96277
	-93.25	69.75	9.96107	4.92639
	-76.25	69.75	9.84341	4.95126
	-75.75	69.75	9.83289	5.05322
	-75.25	69.75	9.83343	5.0839
	-74.75	69.75	9.83461	5.19538
	-74.25	69.75	9.92008	5.40509
	-73.75	69.75	9.71971	5.45439
	-71.25	69.75	9.75019	5.474
	-70.75	69.75	9.85025	5.48316
	-69.75	69.75	10.0069	5.53046
	-69.25	69.75	10.0081	5.53005
	-53.25	69.75	9.67206	4.58011
	-50.25	69.75	10.6687	6.0018
	22.25	69.75	12.1723	6.62561
	22.75	69.75	12.3702	6.73115
	23.75	69.75	13.1622	6.53692
	24.25	69.75	13.4498	6.96513
	24.75	69.75	13.2764	6.68904
	25.25	69.75	12.345	5.90141
	25.75	69.75	12.8011	6.00155
	26.25	69.75	12.4836	6.00567
	26.75	69.75	12.2773	5.65019
	27.25	69.75	11.8661	5.3225
	27.75	69.75	11.5306	5.37719
	28.25	69.75	11.2412	5.13485
	28.75	69.75	11.6787	4.94501
	29.25	69.75	12.0686	5.16075
	68.25	69.75	12.7628	5.07475
	68.75	69.75	12.6688	5.03556
	69.25	69.75	12.4849	5.25081
	69.75	69.75	12.1952	5.31784
	70.75	69.75	12.4436	5.56636
	71.25	69.75	12.9973	4.91014
	71.75	69.75	12.2376	4.43668
	72.25	69.75	12.253	4.30142
	74.25	69.75	13.8372	4.79619
	74.75	69.75	13.2716	4.98884
	75.25	69.75	13.7262	5.00212
	75.75	69.75	13.2107	4.56962
	76.25	69.75	13.1955	5.13415
	76.75	69.75	13.1412	5.15974
	77.25	69.75	12.8382	5.14086
	77.75	69.75	12.8577	4.83653
	78.25	69.75	13.0981	4.51184
	78.75	69.75	12.9616	3.89142
	79.25	69.75	13.5726	3.77843
	79.75	69.75	14.2491	3.46602
	80.25	69.75	14.2562	3.41265
	80.75	69.75	14.1688	3.47337
	81.25	69.75	14.0447	3.7042
	81.75	69.75	14.3028	3.54446
	82.25	69.75	14.1575	3.58735
	82.75	69.75	13.8144	4.21211
	83.25	69.75	13.6472	4.18977
	83.75	69.75	13.5362	3.99961
	84.25	69.75	13.4013	3.67375
	84.75	69.75	11.8785	3.28827
	85.25	69.75	11.8301	3.26873
	85.75	69.75	14.1486	3.65314
	86.25	69.75	13.9876	3.47321
	86.75	69.75	14.1676	3.52459
	87.25	69.75	14.2778	3.44519
	87.75	69.75	11.9691	3.1209
	88.25	69.75	14.5022	3.41353
	88.75	69.75	13.1078	4.15888
	89.25	69.75	12.754	4.12167
	90.25	69.75	12.9554	4.07835
	90.75	69.75	12.7315	3.74855
	91.25	69.75	12.3767	3.67224
	92.75	69.75	12.1014	3.5985
	93.25	69.75	12.2826	3.55472
	94.25	69.75	13.3863	3.85386
	94.75	69.75	13.367	3.89716
	95.25	69.75	12.6967	3.53983
	95.75	69.75	13.3862	3.85737
	97.25	69.75	13.3758	3.9991
	97.75	69.75	13.436	3.94207
	98.25	69.75	13.7201	3.94372
	98.75	69.75	13.1322	4.00349
	99.25	69.75	12.906	4.03188
	99.75	69.75	13.44	4.22338
	100.25	69.75	13.4627	4.29935
	101.25	69.75	12.8377	4.10708
	101.75	69.75	13.3269	4.52816
	102.25	69.75	14.263	4.80016
	102.75	69.75	7.76156	3.12542
	103.25	69.75	8.51556	2.8397
	103.75	69.75	15.2242	4.95677
	104.25	69.75	14.9583	4.87082
	104.75	69.75	13.2464	5.13542
	105.25	69.75	12.2003	4.92456
	105.75	69.75	11.718	4.89966
	106.25	69.75	12.3772	4.82629
	106.75	69.75	14.1862	4.82252
	107.25	69.75	14.0677	4.80551
	107.75	69.75	13.6763	5.01458
	108.25	69.75	14.0718	5.06291
	108.75	69.75	13.3913	4.79726
	109.25	69.75	13.2526	4.67391
	109.75	69.75	13.586	4.91596
	111.25	69.75	13.0596	5.60331
	111.75	69.75	13.8453	4.84571
	112.25	69.75	15.3593	4.61109
	112.75	69.75	16.0524	4.58664
	113.25	69.75	7.82072	2.90212
	113.75	69.75	16.2944	4.62236
	114.25	69.75	8.62664	2.81822
	114.75	69.75	8.58557	2.80644
	115.25	69.75	16.7776	4.25971
	115.75	69.75	16.4742	4.28441
	116.25	69.75	16.2837	4.24372
	116.75	69.75	16.1902	4.39481
	117.25	69.75	16.5577	4.4736
	117.75	69.75	16.7459	4.54948
	118.25	69.75	8.95014	2.96596
	118.75	69.75	8.69275	3.0132
	119.25	69.75	8.66183	3.01528
	119.75	69.75	8.59641	3.00807
	120.25	69.75	8.9498	2.89895
	120.75	69.75	15.7431	4.79571
	121.25	69.75	16.0912	4.82577
	121.75	69.75	8.35633	2.91246
	122.25	69.75	15.9683	4.55682
	122.75	69.75	16.2488	4.37542
	123.25	69.75	15.7439	4.27635
	123.75	69.75	15.5501	4.31263
	124.25	69.75	15.1773	4.35209
	124.75	69.75	14.9209	4.53108
	125.25	69.75	15.2483	4.58683
	125.75	69.75	15.4159	4.50235
	126.25	69.75	15.1758	4.51563
	126.75	69.75	14.5894	5.04556
	127.25	69.75	14.5469	5.06146
	127.75	69.75	14.0729	5.01325
	128.25	69.75	13.4765	4.57429
	128.75	69.75	12.702	3.90155
	130.25	69.75	13.3332	4.4175
	130.75	69.75	14.653	4.81901
	131.25	69.75	15.036	4.81743
	131.75	69.75	12.3896	3.73976
	132.25	69.75	15.3171	4.53216
	132.75	69.75	15.4736	4.47977
	133.25	69.75	15.1717	4.93838
	133.75	69.75	3.88433	1.98103
	134.25	69.75	12.973	5.58984
	134.75	69.75	13.9568	5.09977
	135.25	69.75	14.1036	4.60361
	135.75	69.75	13.5456	4.92198
	136.25	69.75	13.9331	4.84956
	136.75	69.75	14.5314	4.82065
	137.25	69.75	14.2196	4.89146
	137.75	69.75	14.5586	4.88862
	138.25	69.75	14.4012	4.8493
	138.75	69.75	14.3997	4.84581
	139.25	69.75	14.6101	4.92903
	139.75	69.75	14.3327	5.20958
	140.25	69.75	4.95864	2.57765
	140.75	69.75	4.61321	2.37407
	141.25	69.75	15.0943	5.11957
	141.75	69.75	4.56804	1.86567
	142.25	69.75	4.09299	1.69232
	142.75	69.75	14.7546	4.14822
	143.25	69.75	14.6968	4.04213
	143.75	69.75	15.3791	3.99672
	144.25	69.75	15.3138	3.91428
	144.75	69.75	15.2197	3.91183
	145.25	69.75	15.0181	3.8754
	145.75	69.75	14.9383	3.88051
	146.25	69.75	14.7375	3.85052
	146.75	69.75	14.5969	4.10736
	147.25	69.75	14.4726	4.28348
	147.75	69.75	15.0166	4.16403
	148.25	69.75	15.5896	3.97054
	148.75	69.75	15.3623	4.04665
	149.25	69.75	14.7801	4.15495
	149.75	69.75	15.044	4.29953
	150.25	69.75	15.1272	4.35603
	150.75	69.75	14.5277	4.45571
	151.25	69.75	4.36596	1.67471
	151.75	69.75	14.1126	4.16379
	152.25	69.75	14.1648	4.3234
	152.75	69.75	13.8067	4.55422
	153.25	69.75	13.8115	4.5729
	153.75	69.75	13.683	4.43348
	154.25	69.75	13.7956	4.32297
	154.75	69.75	13.9408	4.06572
	155.25	69.75	13.0778	4.96755
	155.75	69.75	12.6976	5.70029
	156.25	69.75	12.385	5.56117
	156.75	69.75	12.5823	5.12878
	157.25	69.75	12.1671	5.30004
	157.75	69.75	9.5533	4.38111
	158.25	69.75	11.8313	5.20223
	158.75	69.75	9.44577	4.41133
	159.25	69.75	11.6994	4.83424
	171.25	69.75	3.40302	2.2878
	-162.75	69.25	15.2193	4.07312
	-162.25	69.25	14.7859	4.16463
	-161.75	69.25	14.9484	4.3727
	-161.25	69.25	14.9733	4.48463
	-160.75	69.25	14.9728	4.55063
	-160.25	69.25	14.9851	4.5497
	-159.75	69.25	14.9534	4.65454
	-159.25	69.25	14.9205	4.75239
	-158.75	69.25	15.0686	4.75892
	-158.25	69.25	15.0555	4.74376
	-157.75	69.25	15.1055	4.73216
	-157.25	69.25	15.1794	4.71158
	-156.75	69.25	15.1589	4.55935
	-156.25	69.25	15.1834	4.55762
	-155.75	69.25	15.0869	4.44003
	-155.25	69.25	15.0291	4.34995
	-154.75	69.25	15.3691	4.31828
	-154.25	69.25	15.2942	4.30427
	-153.75	69.25	14.8408	4.32856
	-153.25	69.25	14.9444	4.23912
	-152.75	69.25	14.849	4.20774
	-152.25	69.25	14.7252	4.10054
	-151.75	69.25	15.2207	4.1178
	-151.25	69.25	15.1467	4.11117
	-150.75	69.25	14.7119	4.14155
	-150.25	69.25	14.9115	4.36627
[truncated: 48,973 more rows]

## Sheet: Fig.4
Panel a & b	lon	lat	t_MAOC	t_POC		Panel c	soc	Depth	Turnover	Low	Up
	104.25	76.5	766.08	183.285			MAOC	0-100	129.802	44.9293	386.627
	105.75	76.5	872.222	234.503			MAOC	0-20	41.3137	13.8731	106.236
	107.25	76.5	826.8	227.375			MAOC	20-40	69.2194	23.9738	186.786
	108.75	76.5	849.155	229.126			MAOC	40-60	116.846	40.5115	331.608
	110.25	76.5	680.839	194.444			MAOC	60-80	198.633	68.0082	591.324
	111.75	76.5	620.894	134.642			MAOC	80-100	339.885	108.684	1064.22
	90.75	75.5	532.546	128.582			POC	0-100	23.0002	5.22304	83.0389
	92.25	75.5	596.926	171.452			POC	0-20	12.6381	3.2973	39.4723
	95.25	75.5	564.536	137.609			POC	20-40	18.0678	4.47466	60.9237
	96.75	75.5	558.998	124.133			POC	40-60	26.221	6.0089	95.4135
	98.25	75.5	522.692	117.079			POC	60-80	38.6238	7.77871	152.984
	99.75	75.5	558.941	121.032			POC	80-100	57.7249	9.86233	251.922
	101.25	75.5	574.315	128.122
	104.25	75.5	549.147	136.077
	105.75	75.5	521.54	127.582
	107.25	75.5	573.932	145.492
	108.75	75.5	648.111	164.162
	110.25	75.5	753.111	172.18
	111.75	75.5	856.086	164.629
	140.25	75.5	668.984	198.079
	87.75	74.5	439.287	95.556
	89.25	74.5	474.153	101.663
	90.75	74.5	471.678	108.987
	93.75	74.5	551.71	153.523
	95.25	74.5	548.351	141.837
	96.75	74.5	500.785	120.885
	98.25	74.5	486.199	111.8
	99.75	74.5	442.484	95.6247
	104.25	74.5	421.838	86.8943
	107.25	74.5	441.876	94.1503
	108.75	74.5	447.788	93.4125
	-123.75	73.5	606.701	135.484
	-122.25	73.5	558.754	131.968
	-120.75	73.5	606.506	141.55
	-119.25	73.5	665.467	164.73
	-117.75	73.5	778.235	214.949
	81.75	73.5	450.91	89.9519
	83.25	73.5	436.597	93.2514
	84.75	73.5	472.4	92.608
	86.25	73.5	448.658	85.923
	87.75	73.5	391.061	80.8969
	89.25	73.5	408.04	84.1433
	90.75	73.5	450.816	92.2124
	92.25	73.5	432.38	90.8078
	93.75	73.5	412.509	90.0543
	95.25	73.5	422.569	93.6811
	96.75	73.5	394.106	81.9187
	98.25	73.5	415.597	81.3306
	99.75	73.5	405.129	80.4953
	101.25	73.5	388.478	76.9748
	102.75	73.5	393.659	77.8693
	104.25	73.5	423.78	83.2683
	110.25	73.5	379.629	76.9484
	111.75	73.5	375.61	80.5605
	114.75	73.5	352.153	77.6428
	116.25	73.5	388.303	83.0808
	117.75	73.5	374.773	82.0788
	123.75	73.5	542.557	119.371
	125.25	73.5	483.325	106.633
	-123.75	72.5	290.188	58.7432
	-122.25	72.5	573.901	133.696
	-120.75	72.5	644.596	159.547
	-117.75	72.5	718.804	181.773
	-116.25	72.5	854.01	216.322
	-99.75	72.5	1121.03	269.747
	-98.25	72.5	1006.9	234.941
	69.75	72.5	452.309	97.3143
	71.25	72.5	375.337	86.2137
	83.25	72.5	400.102	84.144
	84.75	72.5	400.499	78.8348
	86.25	72.5	414.712	78.0216
	87.75	72.5	386.151	77.2776
	89.25	72.5	365.232	71.9356
	90.75	72.5	381.411	75.3926
	92.25	72.5	378.113	74.511
	93.75	72.5	354.284	72.0866
	95.25	72.5	339.378	67.3901
	96.75	72.5	341.392	69.6374
	98.25	72.5	354.323	71.2139
	101.25	72.5	340.462	67.5193
	102.75	72.5	332.493	66.9447
	105.75	72.5	363.323	75.8626
	107.25	72.5	333.62	69.3428
	108.75	72.5	364.606	75.8427
	110.25	72.5	349.18	69.5379
	111.75	72.5	342.31	70.9482
	113.25	72.5	348.542	71.3853
	114.75	72.5	332.663	68.5509
	116.25	72.5	330.284	67.4129
	117.75	72.5	334.717	68.6337
	119.25	72.5	371.282	76.6017
	120.75	72.5	342.318	68.5925
	122.25	72.5	359.898	74.3691
	123.75	72.5	365.533	76.338
	125.25	72.5	389.533	83.5357
	143.25	72.5	349.905	75.9318
	-179.25	71.5	456.998	117.86
	-114.75	71.5	821.946	215.71
	-113.25	71.5	612.898	176.985
	-111.75	71.5	889.478	239.461
	-108.75	71.5	625.915	150.477
	-105.75	71.5	749.324	196.36
	-95.25	71.5	718.883	171.69
	-93.75	71.5	766.302	256.443
	-83.25	71.5	691.106	240.614
	-80.25	71.5	810.695	201.413
	-78.75	71.5	612.319	178.259
	68.25	71.5	364.962	75.9233
	69.75	71.5	414.83	84.9702
	71.25	71.5	402.957	93.7822
	74.25	71.5	357.616	74.2908
	78.75	71.5	348.032	73.0273
	80.25	71.5	331.154	67.2594
	81.75	71.5	326.084	68.3857
	84.75	71.5	337.538	66.8264
	86.25	71.5	312.94	63.6504
	87.75	71.5	338.799	67.6705
	90.75	71.5	330.545	64.2486
	92.25	71.5	307.822	60.1965
	95.25	71.5	299.134	55.3951
	96.75	71.5	303.976	57.646
	98.25	71.5	291.981	54.131
	99.75	71.5	299.799	55.7069
	101.25	71.5	314	57.471
	102.75	71.5	317.073	63.1973
	105.75	71.5	395.122	95.014
	108.75	71.5	386.628	90.4182
	110.25	71.5	340.229	75.874
	111.75	71.5	422.652	79.2968
	113.25	71.5	355.438	75.1516
	114.75	71.5	314.337	64.3597
	116.25	71.5	309.133	62.31
	117.75	71.5	296.976	60.9009
	119.25	71.5	312.191	65.2237
	120.75	71.5	305.063	61.5312
	122.25	71.5	332.513	67.7017
	123.75	71.5	349.455	76.3172
	125.25	71.5	336.143	74.9088
	128.25	71.5	412.185	88.0044
	132.75	71.5	342.327	71.5659
	135.75	71.5	394.45	77.4853
	137.25	71.5	391.495	75.4385
	140.25	71.5	317.183	67.0566
	141.75	71.5	313.404	65.2294
	144.75	71.5	337.233	70.5138
	146.25	71.5	331.194	67.8887
	147.75	71.5	363.837	73.0713
	149.25	71.5	390.601	82.0107
	-158.25	70.5	289.209	59.5374
	-156.75	70.5	310.346	66.918
	-155.25	70.5	174.93	43.8251
	-153.75	70.5	303.212	66.6413
	-152.25	70.5	329.653	76.2511
	-110.25	70.5	659.369	166.272
	-108.75	70.5	648.307	161.198
	-107.25	70.5	686.996	179.479
	-105.75	70.5	729.51	184.489
	-104.25	70.5	888.392	214.54
	-102.75	70.5	963.438	230.975
	-95.25	70.5	1012.5	261.967
	-93.75	70.5	951.02	258.731
	-80.25	70.5	784.954	190.066
	26.25	70.5	296.059	84.9217
	27.75	70.5	271.507	82.5057
	68.25	70.5	314.094	65.7239
	69.75	70.5	342.397	70.7101
	71.25	70.5	373.91	83.2432
	75.75	70.5	335.01	68.2587
	77.25	70.5	345.956	69.2135
	78.75	70.5	330.862	67.5337
	80.25	70.5	306.855	62.1534
	81.75	70.5	306.073	62.2375
	84.75	70.5	280.326	50.6209
	87.75	70.5	290.436	60.6252
	89.25	70.5	323.237	65.9921
	90.75	70.5	358.032	70.8687
	92.25	70.5	346.634	69.4507
	93.75	70.5	335.66	64.8114
	95.25	70.5	329.465	63.853
	96.75	70.5	321.236	62.1889
	98.25	70.5	317.894	60.7547
	99.75	70.5	341.841	68.8726
	102.75	70.5	371.017	80.3888
	-129.75	64.5	504.33	91.4465
	107.25	70.5	443.616	98.5636
	153.75	69.5	308.856	60.7649
	155.25	69.5	290.744	55.7343
	158.25	69.5	308.437	60.4896
	159.75	69.5	347.507	69.6588
	162.75	69.5	301	72.7546
	164.25	69.5	334.47	74.7155
	165.75	69.5	330.53	68.3063
	167.25	69.5	313.26	60.2379
	171.75	69.5	332.048	71.8819
	-111.75	64.5	303.757	66.6888
	128.25	70.5	475.146	102.743
	129.75	70.5	506.845	115.119
	131.25	70.5	333.945	68.3865
	132.75	70.5	320.79	63.0069
	134.25	70.5	321.698	64.3235
	135.75	70.5	321.439	63.8422
	137.25	70.5	322.101	60.4171
	138.75	70.5	311.589	60.0214
	140.25	70.5	310.233	61.6764
	141.75	70.5	298.672	58.3098
	143.25	70.5	304.847	59.3229
	146.25	70.5	312.496	62.8936
	147.75	70.5	339.887	65.9405
	149.25	70.5	323.136	65.1744
	150.75	70.5	337.021	71.1356
	152.25	70.5	347.281	68.1285
	153.75	70.5	407.961	75.7072
	155.25	70.5	355.059	67.363
	156.75	70.5	351.881	69.7637
	158.25	70.5	386.609	77.5723
	-162.75	69.5	244.898	48.529
	-161.25	69.5	249.345	50.4238
	-159.75	69.5	255.445	50.7148
	-158.25	69.5	267.261	51.4234
	-156.75	69.5	257.489	52.0425
	-155.25	69.5	249.424	50.0514
	-153.75	69.5	256.714	50.623
	-152.25	69.5	244.196	48.53
	-150.75	69.5	265.663	54.2173
	-149.25	69.5	629.105	71.9755
	-147.75	69.5	294.12	58.6836
	-146.25	69.5	326.878	69.1927
	-144.75	69.5	339.14	77.7213
	-143.25	69.5	320.874	74.7588
	-141.75	69.5	366.501	77.6144
	-128.25	69.5	248.961	50.2686
	-126.75	69.5	271.664	60.4031
	-122.25	69.5	447.613	115.721
	-120.75	69.5	535.377	144.434
	-113.25	69.5	605.916	158.648
	-108.75	69.5	975.404	183.739
	-104.25	69.5	644.576	154.001
	-98.25	69.5	764.868	186.163
	-92.25	69.5	925.995	218.144
	-50.25	69.5	438.753	100.731
	21.75	69.5	342.339	92.3616
	23.25	69.5	296.319	80.6795
	-143.25	61.5	338.218	62.4992
	-140.25	61.5	240.514	43.9434
	60.75	68.5	240.129	49.7012
	62.25	68.5	270.366	60.5016
	30.75	69.5	160.472	44.485
	32.25	69.5	176.911	46.555
	62.25	69.5	303.808	69.3685
	63.75	69.5	287.367	66.3608
	69.75	69.5	341.866	68.1907
	71.25	69.5	311.054	66.7301
	77.25	69.5	336.846	65.426
	78.75	69.5	312.557	61.9997
	80.25	69.5	307.046	59.9297
	81.75	69.5	292.489	57.1519
	83.25	69.5	278.68	55.681
	84.75	69.5	246.759	51.3858
	86.25	69.5	277.741	51.0451
	87.75	69.5	495.823	105.022
	89.25	69.5	292.597	69.3239
	90.75	69.5	398.015	89.5224
	92.25	69.5	581.281	133.363
	95.25	69.5	479.289	103.823
	96.75	69.5	422.093	88.2326
	-95.25	61.5	269.365	48.642
	107.25	69.5	327.317	70.9422
	8.25	61.5	270.624	61.7409
	9.75	61.5	173.502	37.9693
	65.25	67.5	312.449	79.1332
	66.75	67.5	332.678	68.8892
	132.75	64.5	308.801	63.4756
	134.25	64.5	320.638	70.4913
	137.25	64.5	296.197	64.6677
	45.75	66.5	134.445	26.7317
	140.25	64.5	312.924	67.7216
	129.75	69.5	535.925	102.886
	129.75	68.5	417.754	76.3168
	144.75	64.5	523.992	87.1039
	53.25	66.5	163.903	33.9181
	-99.75	65.5	471.215	100.3
	137.25	69.5	330.124	67.2075
	138.75	69.5	357.274	71.442
	140.25	69.5	371.353	75.5212
	141.75	69.5	311.796	67.6785
	143.25	69.5	305.621	62.3266
	144.75	69.5	308.135	59.7206
	146.25	69.5	319.586	61.0477
	159.75	64.5	307.497	62.9347
	149.25	69.5	312.447	62.8026
	72.75	66.5	228.115	43.2941
	74.25	66.5	224.235	43.5107
	-128.25	64.5	426.449	79.5579
	75.75	66.5	223.297	41.9007
	77.25	66.5	215.264	41.6491
	78.75	66.5	211.661	44.0885
	15.75	65.5	180.813	40.9519
	81.75	66.5	208.367	45.3964
	140.25	63.5	306.334	59.7128
	84.75	66.5	211.859	45.1457
	167.25	68.5	347.298	69.3675
	173.25	69.5	296.213	68.4595
	174.75	69.5	323.912	73.6292
	176.25	69.5	404.229	87.3042
	177.75	69.5	1123.81	125.764
	-179.25	68.5	425.472	90.4388
	-164.25	68.5	247.88	50.1604
	-162.75	68.5	292.026	56.5084
	-161.25	68.5	329.796	61.3438
	-159.75	68.5	348.246	65.3087
	-158.25	68.5	322.288	60.7072
	-156.75	68.5	301.775	58.8128
	-155.25	68.5	308.183	60.2446
	-153.75	68.5	336.294	62.7057
	-152.25	68.5	319.835	59.9487
	-150.75	68.5	357.159	67.4394
	-149.25	68.5	389.222	73.6775
	-147.75	68.5	422.168	80.7994
	-146.25	68.5	380.759	74.0883
	-144.75	68.5	301.21	59.7477
	-143.25	68.5	327.175	70.3224
	-141.75	68.5	310.385	62.4417
	177.75	63.5	228.232	52.8207
	-138.75	68.5	299.432	64.4834
	-137.25	68.5	295.644	54.7977
	-135.75	68.5	283.392	49.4479
	128.25	66.5	437.587	79.861
	141.75	62.5	347.438	65.2118
	-128.25	68.5	979.241	100.573
	-126.75	68.5	249.62	56.8095
	-125.25	68.5	269.116	65.0452
	-123.75	68.5	341.624	77.8653
	-122.25	68.5	406.176	95.3861
	-120.75	68.5	464.783	114.623
	-119.25	68.5	401.906	97.3741
	-116.25	68.5	404.243	104.377
	-92.25	68.5	616.511	149.471
	18.75	68.5	285.518	74.7668
	20.25	68.5	251.022	69.1456
	-101.25	67.5	465.093	97.5293
	-99.75	67.5	522.598	114.049
	144.75	61.5	353.876	74.7043
	-96.75	67.5	516.943	106.992
	162.75	66.5	299.09	59.4589
	161.25	58.5	226.575	58.8747
	-90.75	67.5	845.685	224.638
	153.75	61.5	274.653	57.7543
	33.75	68.5	164.729	50.7288
	35.25	68.5	148.17	44.5482
	36.75	68.5	156.495	42.257
	56.25	68.5	234.751	45.9119
	57.75	68.5	221.228	41.8468
	-69.75	67.5	528.559	140.26
	-68.25	67.5	442.929	155.354
	63.75	68.5	261.764	62.4859
	65.25	68.5	257.292	62.8994
	66.75	68.5	341.292	76.6195
	69.75	68.5	316.652	64.3258
	71.25	68.5	293.917	58.2677
	72.75	68.5	280.057	55.6247
	75.75	68.5	226.358	43.4438
	78.75	68.5	275.268	54.3647
	80.25	68.5	277.523	56.1821
	81.75	68.5	265.788	53.0467
	83.25	68.5	248.755	51.2582
	84.75	68.5	225.208	49.5213
	87.75	68.5	239.978	56.7984
	147.75	65.5	350.349	69.5058
	92.25	68.5	399.249	98.8141
	93.75	68.5	413.267	98.6232
	95.25	68.5	440.647	105.715
	96.75	68.5	437.054	97.7241
	-141.75	65.5	199.263	30.3762
	99.75	68.5	367.942	70.7947
	-138.75	65.5	286.029	54.1791
	-137.25	65.5	267.893	52.7147
	-135.75	65.5	260.767	50.522
	59.25	67.5	212.304	42.9504
	60.75	67.5	204.893	44.4611
	62.25	67.5	224.705	54.0811
	63.75	67.5	220.636	54.0159
	170.25	65.5	278.196	56.052
	171.75	65.5	238.226	45.5892
	68.25	67.5	252.403	47.2323
	-95.25	60.5	244.404	46.6532
	6.75	60.5	244.466	52.3173
	8.25	60.5	203.671	43.1151
	128.25	68.5	587.097	101.021
	-102.75	65.5	426.398	95.4365
	-101.25	65.5	422.327	94.742
	-146.25	64.5	188.549	29.5983
	-98.25	65.5	458.428	95.6723
	137.25	68.5	319.199	63.894
	-95.25	65.5	519.523	120.392
	141.75	68.5	314.362	64.485
	-92.25	65.5	483.003	116.243
	-90.75	65.5	691.849	176.174
	-71.25	65.5	530.112	108.629
	-69.75	65.5	1032.53	266.774
	-51.75	65.5	487.902	115.723
	-50.25	65.5	488.74	117.565
	162.75	64.5	337.786	71.9531
	164.25	64.5	309.017	62.234
	-123.75	67.5	266.787	56.9095
	165.75	64.5	288.275	62.0269
	167.25	64.5	303.765	69.6309
	80.25	66.5	222.583	47.5533
	137.25	63.5	263.02	52.7501
	83.25	66.5	205.995	45.2026
	173.25	64.5	225.029	44.009
	176.25	64.5	229.828	43.6255
	168.75	68.5	329.973	69.8924
	170.25	68.5	298.813	59.0707
	171.75	68.5	277.886	55.9474
	173.25	68.5	387.875	84.2407
	174.75	68.5	445.759	97.8793
	-179.25	67.5	411.615	86.2969
	-177.75	67.5	372.714	77.1272
	-176.25	67.5	366.521	71.9698
	-161.25	67.5	295.933	57.8881
	-159.75	67.5	265.606	50.414
	-158.25	67.5	265.088	51.5099
	-156.75	67.5	318.662	60.6518
	-155.25	67.5	356.391	60.5517
	-153.75	67.5	309.346	49.9066
	-152.25	67.5	276.24	46.3171
	-150.75	67.5	282.046	49.985
	-149.25	67.5	287.177	50.9433
	-147.75	67.5	247.028	45.1068
	-146.25	67.5	232.707	42.548
	174.75	63.5	239.719	56.8234
	176.25	63.5	266.642	59.2396
	-126.75	63.5	369.067	73.2226
	-164.25	62.5	202.978	43.8183
	158.25	54.5	129.967	23.0947
	138.75	62.5	309.639	66.3537
	140.25	62.5	401.284	82.9815
	-158.25	59.5	178.536	35.0603
	143.25	62.5	309.295	54.215
	158.25	55.5	143.474	29.6048
	-153.75	62.5	248.737	47.8767
	-152.25	62.5	278.838	54.2193
	128.25	57.5	227.111	50.2146
	149.25	65.5	293.201	56.5418
	-120.75	67.5	312.9	69.9666
	-119.25	67.5	274.138	61.0584
	-117.75	67.5	270.569	60.9168
	-116.25	67.5	312.257	69.6171
	-114.75	67.5	365.073	78.9997
	-111.75	67.5	495.787	116.14
	-110.25	67.5	438	99.0529
	-105.75	67.5	419.006	84.4067
	-104.25	67.5	411.664	80.9034
	-102.75	67.5	415.339	85.0365
	168.75	62.5	254.654	55.1868
	171.75	62.5	330.515	68.076
	-98.25	67.5	527.29	111.404
	174.75	62.5	257.728	59.984
	-93.75	67.5	663.778	164.71
	-92.25	67.5	955.485	247.043
	71.25	67.5	270.48	51.3769
	-89.25	67.5	858.665	242.081
	-86.25	67.5	1055.23	277.794
	-81.75	67.5	1101.12	276.957
	-71.25	67.5	1084.81	265.252
	174.75	66.5	303.308	63.1466
	176.25	66.5	337.174	70.4962
	-51.75	67.5	327.129	67.7458
	15.75	67.5	235.448	57.6409
	17.25	67.5	316.549	87.1829
	18.75	67.5	228.134	62.0956
	132.75	65.5	291.01	61.0725
	162.75	60.5	186.807	45.7024
	-161.25	59.5	197.211	38.6729
	-159.75	59.5	217.359	48.5766
	-137.25	64.5	274.902	50.1602
	-156.75	59.5	156.318	33.1622
	-105.75	66.5	404.233	91.0047
	144.75	65.5	371.261	75.0869
	-102.75	66.5	435.31	94.9407
	-101.25	66.5	460.455	102.395
	173.25	67.5	399.367	88.265
	38.25	67.5	165.438	45.7121
	39.75	67.5	256.551	62.44
	48.75	67.5	195.994	40.2757
	51.75	67.5	190.218	38.2472
	53.25	67.5	180.351	39.2287
	54.75	67.5	203.78	43.1408
	56.25	67.5	208.387	41.0967
	57.75	67.5	191.564	36.2612
	-50.25	66.5	469.488	112.382
	14.25	66.5	232.975	53.3315
	15.75	66.5	275.219	68.01
	17.25	66.5	208.468	56.1374
	-104.25	64.5	340.008	78.6403
	173.25	65.5	229.888	42.6396
	69.75	67.5	272.754	51.7555
	-99.75	64.5	358.427	71.901
	75.75	67.5	225.227	41.0432
	77.25	67.5	221.026	42.1371
	78.75	67.5	234.429	46.8535
	80.25	67.5	250.727	48.6682
	81.75	67.5	237.233	47.4686
	83.25	67.5	222.687	47.4902
	84.75	67.5	225.561	48.9198
	-105.75	65.5	347.574	79.0566
	6.75	59.5	198.85	40.1706
	8.25	59.5	157.138	24.1232
	146.25	64.5	318.937	61.7714
	93.75	67.5	327.866	75.4241
	95.25	67.5	331.698	73.5352
	96.75	67.5	357.594	73.784
	98.25	67.5	369.015	72.8537
	-138.75	64.5	230.094	42.2355
	-111.75	66.5	426.15	96.791
	-135.75	64.5	288.125	54.3227
	-134.25	64.5	294.534	56.0418
	-132.75	64.5	345.887	64.2322
	-131.25	64.5	488.421	87.6059
	171.75	67.5	397.312	88.3911
	161.25	55.5	155.357	29.3141
	174.75	67.5	420.027	91.7023
	176.25	67.5	536.335	118.982
	177.75	67.5	698.094	152.691
	168.75	64.5	246.435	54.0039
	170.25	64.5	225.659	43.6027
	171.75	64.5	228.601	41.7436
	-173.25	66.5	314.144	66.7128
	174.75	64.5	196.795	40.6219
	-164.25	66.5	229.568	44.9332
	-158.25	66.5	219.31	42.6977
	-110.25	64.5	288.963	60.5677
	128.25	67.5	508.393	90.9302
	-105.75	64.5	347.066	76.5554
	173.25	62.5	282.062	60.1562
	-102.75	64.5	348.141	74.7867
	-101.25	64.5	342.511	70.7756
	-161.25	61.5	191.938	40.5878
	137.25	67.5	291.085	57.3042
	-96.75	64.5	377.977	72.7865
	-92.25	64.5	447.935	97.4615
	-90.75	64.5	653.019	143.184
	-89.25	64.5	654.381	167.323
	-84.75	64.5	626.705	143.93
	-72.75	64.5	797.187	182.435
	-71.25	64.5	465.123	111.948
	117.75	56.5	268.946	59.2437
	119.25	56.5	259.409	61.3036
	-173.25	65.5	333.1	75.4672
	-164.25	65.5	252.16	49.7967
	123.75	56.5	229.244	50.4899
	131.25	55.5	198.812	37.3434
	-93.75	65.5	707.129	176.037
	-110.25	66.5	398.171	86.9163
	-108.75	66.5	412.007	92.3117
	140.25	65.5	419.039	86.3604
	168.75	67.5	415.711	83.8596
	-131.25	56.5	196.123	43.1041
	-132.75	62.5	181.647	35.2377
	-99.75	66.5	526.299	115.461
	-98.25	66.5	454.906	94.7181
	-96.75	66.5	520.83	109.214
	-177.75	66.5	445.416	108.91
	-176.25	66.5	439.382	103.925
	-174.75	66.5	350.758	78.5035
	-140.25	65.5	235.143	43.2212
	-171.75	66.5	364.8	82.1438
	-72.75	66.5	468.694	100.85
	-69.75	63.5	1035.32	246.111
	167.25	62.5	225.395	43.5888
	165.75	61.5	212.296	50.8413
	167.25	61.5	220.002	51.6572
	-107.25	64.5	348.465	75.9854
	-129.75	62.5	251.615	49.1727
	-162.75	61.5	194.423	43.1528
	174.75	65.5	230.15	42.9151
	129.75	64.5	287.823	59.3277
	131.25	64.5	297.522	61.4618
	167.25	66.5	365.459	68.5143
	-140.25	66.5	221.311	38.7894
	-153.75	61.5	317.704	73.1987
	-149.25	61.5	171.921	40.18
	-144.75	61.5	307.807	60.3554
	-104.25	66.5	420.615	95.977
	167.25	65.5	353.177	75.3251
	177.75	66.5	386.038	82.9412
	161.25	59.5	208.361	53.7235
	-156.75	58.5	148.258	28.8453
	-128.25	63.5	469.642	92.295
	-144.75	64.5	205.522	31.7701
	-128.25	61.5	261.747	55.0601
	-114.75	66.5	350.123	78.8844
	-161.25	65.5	207.431	39.6787
	62.25	66.5	187.301	47.5316
	63.75	66.5	219.545	57.8714
	11.25	62.5	203.473	48.2904
	164.25	65.5	353.003	71.009
	-107.25	65.5	372.89	83.1166
	168.75	65.5	304.191	63.1583
	-134.25	62.5	179.914	32.8925
	137.25	66.5	297.265	61.1424
	138.75	66.5	381.768	73.655
	-95.25	66.5	587.015	139.807
	-92.25	66.5	517.257	133.077
	144.75	66.5	350.385	74.7231
	-87.75	66.5	930.248	247.516
	-93.75	63.5	400.251	78.4093
	-140.25	62.5	178.145	29.0491
	138.75	64.5	300.575	64.3001
	162.75	62.5	229.477	49.5252
	-104.25	65.5	401.099	88.1264
	-131.25	62.5	196.303	36.0017
	96.75	66.5	316.364	63.5773
	-147.75	63.5	278.558	51.5138
	99.75	66.5	307.03	64.0918
	-144.75	63.5	239.024	42.4034
	179.25	65.5	269.672	56.5431
	-141.75	63.5	196.235	30.0303
	135.75	64.5	304.767	64.8902
	-110.25	65.5	338.911	75.0965
	158.25	62.5	340.182	68.6015
	-137.25	63.5	172.993	29.8126
	-159.75	56.5	128.984	27.0228
	165.75	62.5	213.047	48.9379
	-131.25	63.5	270.698	48.1581
	-129.75	63.5	394.643	72.1839
	-174.75	65.5	378.518	92.0042
	129.75	65.5	366.755	71.9303
	57.75	66.5	172.584	38.7176
	-141.75	64.5	217.868	32.9802
	-153.75	60.5	238.302	55.2069
	9.75	62.5	203.326	48.9571
	-138.75	63.5	166.558	27.7552
	134.25	52.5	192.047	27.9624
	-135.75	63.5	173.302	32.1657
	-134.25	63.5	174.453	31.6955
	-132.75	63.5	185.791	35.1964
	168.75	61.5	266.592	59.3921
	-147.75	65.5	184.815	29.5172
	140.25	66.5	418.814	82.7182
	-102.75	63.5	328.585	74.4293
	-99.75	63.5	331.412	68.1419
	-129.75	55.5	175.116	29.7404
	-95.25	63.5	348.784	66.375
	8.25	62.5	201.127	45.2369
	170.25	66.5	364.539	69.6207
	159.75	57.5	203.754	52.814
	-138.75	62.5	173.448	30.8879
	60.75	65.5	239.381	58.3326
	179.25	66.5	403.391	90.0973
	-128.25	62.5	393.302	79.7833
	-126.75	62.5	469.109	99.3171
	176.25	65.5	225.583	41.819
	-143.25	63.5	207.284	33.1514
	158.25	63.5	349.081	71.5908
	-140.25	63.5	176.71	26.7966
	-141.75	62.5	238.867	38.3729
	156.75	62.5	279.591	61.4094
	171.75	66.5	333.536	69.4101
	173.25	66.5	281.721	55.8358
	161.25	62.5	241.587	52.2583
	165.75	63.5	253.104	57.6264
	173.25	63.5	252.649	55.8273
	128.25	65.5	345.65	68.3153
	-93.75	62.5	352.786	69.734
	-162.75	65.5	217.821	43.1879
	-143.25	64.5	232.897	37.6282
	-140.25	64.5	199.046	34.7895
	168.75	66.5	376.723	71.5917
	159.75	63.5	348.247	71.8673
	-111.75	65.5	321.342	68.5699
	159.75	62.5	256.461	56.9548
	-108.75	65.5	393.478	76.9324
	164.25	63.5	288.854	59.8562
	164.25	61.5	190.814	44.9607
	171.75	63.5	235.484	48.7384
	-146.25	65.5	206.283	31.7671
	-144.75	65.5	224.874	36.5213
	159.75	56.5	160.456	36.1545
	177.75	65.5	252.716	48.676
	-143.25	62.5	302.483	49.0304
	6.75	62.5	159.46	32.1757
	-158.25	60.5	200.289	48.7595
	-98.25	64.5	364.459	73.3059
	162.75	63.5	287.784	57.6955
	-98.25	63.5	317.831	62.4918
	155.25	62.5	290.1	59.4378
	155.25	61.5	308.226	65.7317
	168.75	63.5	222.096	48.728
	170.25	61.5	354.149	72.3793
	-149.25	63.5	274.373	51.7224
	111.75	54.5	215.85	42.199
	-96.75	65.5	481.966	100.611
	-95.25	62.5	308.033	57.4708
	111.75	56.5	237.933	49.6388
	-149.25	62.5	220.207	45.3725
	-161.25	60.5	185.955	40.105
	161.25	63.5	286.219	59.8389
	-146.25	63.5	254.366	45.3927
	110.25	56.5	238.332	50.065
	113.25	56.5	279.183	62.8793
	158.25	56.5	182.215	44.7423
	-159.75	60.5	228.402	49.8368
	113.25	55.5	236.418	49.3306
	171.75	61.5	354.073	87.4764
	167.25	63.5	234.842	47.6839
	-147.75	62.5	302.429	53.7377
	113.25	70.5	407.147	76.857
	111.75	70.5	414.67	87.6743
	152.25	68.5	346.151	62.8181
	114.75	70.5	382.266	73.4312
	114.75	68.5	350.419	72.4456
	68.25	66.5	338.519	59.2062
	153.75	68.5	335.144	64.8391
	-131.25	67.5	254.94	51.1503
	33.75	67.5	167.792	45.7461
	111.75	67.5	379.697	78.7662
	156.75	68.5	320.18	60.5327
	113.25	69.5	371.39	78.4911
	113.25	68.5	358.284	77.9462
	147.75	69.5	384.517	74.8748
	116.25	70.5	372.939	74.6489
	89.25	68.5	284.9	71.3515
	165.75	68.5	447.768	97.8554
	135.75	66.5	371.959	77.0391
	167.25	67.5	515.228	92.6574
	26.25	68.5	190.398	50.8047
	104.25	70.5	450.365	96.5523
	158.25	67.5	325.438	69.0609
	95.25	66.5	394.361	86.3402
	122.25	70.5	414.74	85.3293
	120.75	69.5	367.704	78.4578
	-141.75	66.5	230.584	42.974
	65.25	66.5	270.68	62.6406
	129.75	66.5	462.309	79.672
	132.75	66.5	305.955	59.6969
	92.25	66.5	320.263	81.2267
	111.75	69.5	384.87	84.9706
	-150.75	65.5	235.799	38.0869
	-149.25	65.5	226.518	37.2116
	30.75	68.5	174.517	42.7743
	21.75	66.5	143.873	30.5414
	-146.25	66.5	231.91	40.0415
	119.25	70.5	364.67	80.2195
	120.75	70.5	361.083	79.7314
	-129.75	68.5	347.689	72.3521
	-132.75	67.5	255.405	48.725
	125.25	70.5	417.959	78.4084
	29.25	67.5	139.297	34.3846
	-153.75	65.5	231.995	42.2531
	-152.25	65.5	252.818	42.7605
	110.25	68.5	369.867	81.2921
	111.75	68.5	377.207	86.5735
	158.25	68.5	340.31	65.1883
	-18.75	65.5	550.85	117.912
	156.75	67.5	316.14	64.125
	-143.25	66.5	230.818	43.6379
	-143.25	65.5	249.326	40.632
	98.25	68.5	579.707	106.759
	99.75	69.5	481.71	96.1186
	-131.25	68.5	321.554	65.9408
	144.75	68.5	339.044	61.0167
	146.25	68.5	364.316	64.9916
	21.75	68.5	298.857	82.1979
	29.25	69.5	233.266	64.3063
	150.75	68.5	357.311	67.1008
	20.25	66.5	167.382	40.546
	42.75	65.5	161.045	29.952
	159.75	68.5	345.168	70.6391
	114.75	69.5	384.585	70.0342
	29.25	68.5	175.794	44.8676
	165.75	66.5	391.889	80.2789
	119.25	69.5	402.46	85.7992
	123.75	67.5	321.846	55.7894
	105.75	68.5	312.237	66.6621
	123.75	69.5	350.731	62.4843
	147.75	68.5	379.866	73.4028
	149.25	68.5	377.293	72.4626
	33.75	65.5	142.532	25.9057
	-20.25	65.5	303.302	81.7064
	135.75	69.5	327.807	73.9797
	45.75	65.5	167.607	31.2367
	134.25	68.5	300.109	65.0418
	120.75	66.5	308.699	65.0907
	122.25	66.5	340.267	71.0161
	-135.75	67.5	316.511	58.3991
	-134.25	67.5	278.251	46.8721
	143.25	68.5	366.684	68.9249
	77.25	65.5	212.983	49.6385
	90.75	66.5	307.931	81.7227
	108.75	68.5	367.627	81.165
	131.25	69.5	428.171	85.9602
	93.75	66.5	337.451	81.6437
	-128.25	67.5	270.599	57.5422
	-125.25	67.5	274.645	63.645
	113.25	67.5	387.92	79.3126
	117.75	70.5	376.446	77.0908
	116.25	67.5	351.108	72.629
	162.75	68.5	336.349	72.9194
	119.25	67.5	328.346	65.8614
	123.75	70.5	408.926	82.9855
	87.75	66.5	224.304	45.0635
	78.75	65.5	214.142	49.802
	80.25	65.5	218.731	52.2856
	81.75	65.5	229.436	54.0161
	-129.75	67.5	258.143	52.7213
	23.25	68.5	251.093	66.9776
	158.25	66.5	314.928	71.1287
	159.75	66.5	323.889	73.2575
	161.25	66.5	325.885	74.0019
	27.75	68.5	201.238	53.0663
	111.75	65.5	378.931	74.2806
	113.25	65.5	353.596	76.2485
	-114.75	65.5	416.665	96.3807
	116.25	65.5	297.299	58.0384
	117.75	65.5	273.301	50.2308
	107.25	68.5	320.035	69.6954
	29.25	65.5	116.215	22.4527
	155.25	66.5	314.394	64.1161
	132.75	69.5	394.474	80.6973
	131.25	68.5	393.426	77.3145
	-140.25	68.5	407.06	83.9469
	-144.75	67.5	243.997	47.738
	56.25	66.5	195.674	42.39
	-141.75	67.5	273.242	55.8013
	-137.25	67.5	322.52	63.3873
	126.75	66.5	390.242	82.9235
	75.75	65.5	209.51	48.1115
	-158.25	65.5	261.798	47.8337
	-156.75	65.5	265.28	48.1313
	-155.25	65.5	247.525	44.1953
	-134.25	66.5	246.747	46.2781
	30.75	67.5	173.792	42.4732
	146.25	65.5	486.135	90.1745
	35.25	67.5	154.953	40.9765
	36.75	67.5	172.185	46.0188
	114.75	67.5	382.998	77.5607
	90.75	65.5	269.246	72.144
	153.75	65.5	322.371	67.7299
	155.25	65.5	297.293	64.7081
	120.75	67.5	323.633	65.5944
	102.75	68.5	623.769	93.1522
	89.25	66.5	244.181	66.2847
	27.75	65.5	94.0835	14.3541
	143.25	65.5	442.178	84.548
	-132.75	65.5	364.155	71.0138
	-131.25	65.5	333.387	64.2115
	18.75	66.5	204.062	53.6385
	-128.25	65.5	250.631	46.8794
	-123.75	65.5	180.926	27.1841
	-120.75	65.5	211.843	16.9454
	-119.25	65.5	199.09	24.8864
	-117.75	65.5	272.248	64.8928
	114.75	65.5	324.671	64.1792
	-159.75	64.5	325.726	58.5276
	-158.25	64.5	262.446	42.374
	-156.75	64.5	230.571	38.0001
	-134.25	65.5	331.529	64.2455
	126.75	69.5	439.089	89.306
	-132.75	66.5	209.59	38.8108
	-131.25	66.5	193.78	32.9784
	54.75	66.5	218.978	45.2624
	-147.75	64.5	213.141	35.3306
	-143.25	67.5	253.031	49.8432
	135.75	68.5	312.739	71.4809
	59.25	66.5	231.993	50.3791
	-138.75	67.5	291.578	58.8094
	60.75	66.5	227.898	53.2064
	99.75	67.5	399.364	83.0745
	101.25	67.5	371.02	78.8841
	102.75	67.5	356.154	75.2806
	104.25	67.5	367.977	76.186
	105.75	67.5	362.45	75.2164
	107.25	67.5	376.103	78.635
	108.75	67.5	390.233	82.3418
	110.25	67.5	386.469	81.9355
	150.75	65.5	261.179	45.4532
	152.25	65.5	309.533	58.4033
	-14.25	65.5	407.387	92.412
	117.75	67.5	329.778	69.199
	156.75	65.5	308.889	65.4301
	122.25	67.5	312.784	58.7025
	104.25	68.5	321.878	66.5719
	161.25	65.5	386.625	80.9124
	-113.25	64.5	402.524	93.2832
	125.25	67.5	345.25	67.9471
	126.75	67.5	453.881	92.3943
	41.25	65.5	163.07	29.3799
	129.75	67.5	465.81	81.156
	131.25	67.5	342.873	69.0764
	47.25	65.5	172.089	35.2497
	134.25	67.5	288.419	61.9849
	50.25	65.5	192.184	36.4025
	-116.25	65.5	382.588	87.4312
	140.25	67.5	469.803	90.2551
	141.75	67.5	355.548	72.4667
	143.25	67.5	368.634	73.6521
	27.75	69.5	294.241	80.2667
	146.25	67.5	323.246	55.8142
	48.75	66.5	214.848	42.4001
	50.25	66.5	230.426	43.7169
	132.75	68.5	327.94	68.9177
	152.25	67.5	356.482	64.1591
	90.75	67.5	341.26	91.3548
	155.25	67.5	316.204	56.0643
	-140.25	67.5	278.116	55.3918
	138.75	68.5	500.331	92.3651
	159.75	67.5	319.557	69.971
	161.25	67.5	331.822	69.1666
	162.75	67.5	291.984	63.2347
	164.25	67.5	317.908	70.3778
	165.75	67.5	365.549	74.6925
	29.25	64.5	104.557	15.6074
	30.75	64.5	149.656	26.0115
	32.25	64.5	160.778	28.3566
	33.75	64.5	138.113	24.594
	-17.25	65.5	530.09	149.662
	-15.75	65.5	607.15	136.661
	42.75	64.5	165.428	30.1126
	92.25	65.5	282.079	75.1076
	17.25	65.5	181.229	44.3895
	158.25	65.5	325.783	68.9181
	26.25	65.5	91.2823	12.7274
	-114.75	64.5	378.816	88.5015
	152.25	66.5	327.475	58.5072
	153.75	66.5	320.23	66.6789
	-156.75	66.5	282.235	57.7795
	156.75	66.5	310.123	66.8278
	-153.75	66.5	230.688	43.2844
	-152.25	66.5	230.21	43.3493
	-150.75	66.5	267.811	49.3576
	-149.25	66.5	249.241	43.0963
	-147.75	66.5	227.136	42.0027
	66.75	64.5	191.389	39.8426
	68.25	64.5	221.822	47.2929
	69.75	64.5	198.967	46.6305
	71.25	64.5	188.369	44.2146
	119.25	65.5	218.669	44.2703
	120.75	65.5	240.753	49.1494
	122.25	65.5	263.973	55.7409
	123.75	65.5	236.702	45.624
	-149.25	64.5	233.477	38.8622
	126.75	65.5	308.855	66.719
	153.75	67.5	333.231	60.8986
	-126.75	66.5	198.959	33.0653
	15.75	64.5	164.159	35.8321
	17.25	64.5	167.79	36.2473
	-116.25	66.5	392.137	90.2473
	90.75	64.5	229.836	57.23
	92.25	64.5	222.032	55.6608
	93.75	64.5	219.083	54.4628
	95.25	64.5	228.95	52.2625
	96.75	64.5	241.526	53.0147
	98.25	64.5	261.145	55.7302
	101.25	64.5	257.448	57.8876
	102.75	64.5	256.17	59.4422
	104.25	64.5	279.405	61.346
	105.75	64.5	245.4	55.4054
	107.25	64.5	247.074	54.9541
	108.75	64.5	264.324	60.3952
	110.25	64.5	273.461	65.0528
	164.25	68.5	348.175	79.1572
	159.75	65.5	325.868	68.423
	114.75	64.5	288.735	60.8208
	116.25	64.5	242.433	47.7965
	117.75	64.5	232.078	42.5885
	119.25	64.5	227.173	42.273
	120.75	64.5	226.11	42.6179
	-129.75	65.5	274.951	50.8192
	123.75	64.5	244.372	45.2684
	125.25	64.5	215.521	38.0355
	126.75	64.5	231.996	49.0466
	128.25	64.5	323.748	67.9171
	116.25	69.5	363.535	66.7489
	117.75	69.5	369.849	68.9075
	27.75	66.5	97.3945	17.7183
	29.25	66.5	134.228	29.0533
	122.25	69.5	355.882	65.6525
	32.25	66.5	165.996	32.6845
	125.25	69.5	369.124	66.9925
	47.25	66.5	186.687	40.6451
	125.25	65.5	242.948	43.1559
	143.25	64.5	372.332	77.1809
	51.75	66.5	199.877	38.476
	134.25	69.5	368.274	79.1687
	147.75	64.5	461.652	84.1141
	149.25	64.5	377.268	71.278
	150.75	64.5	274.414	53.1591
	152.25	64.5	309.386	60.8818
	153.75	64.5	292.381	59.4781
	155.25	64.5	302.361	60.814
	156.75	64.5	320.159	65.2739
	158.25	64.5	371.094	71.7093
	66.75	66.5	268.183	54.5259
	161.25	64.5	351.67	73.7772
	150.75	69.5	411.214	80.9961
	152.25	69.5	403.358	74.4418
	-126.75	64.5	326.144	63.4508
	-125.25	64.5	229.131	44.1949
	-123.75	64.5	196.391	39.3514
	-122.25	64.5	156.275	21.3117
	111.75	64.5	286.232	65.1448
	20.25	65.5	152.893	34.7973
	-116.25	64.5	332.138	79.3908
	86.25	66.5	228.962	44.2095
	-159.75	63.5	257.363	43.4968
	-158.25	63.5	265.53	44.9814
	-156.75	63.5	233.368	43.5426
	-155.25	63.5	227.985	42.0607
	-153.75	63.5	238.526	40.4827
	-152.25	63.5	263.01	48.4602
	132.75	67.5	299.263	58.8883
	98.25	66.5	391.484	76.8233
	135.75	67.5	306.442	68.6112
	101.25	66.5	356.928	75.4248
	102.75	66.5	383.491	81.5387
	104.25	66.5	381.617	79.3527
	105.75	66.5	413.437	81.2679
	144.75	67.5	334.77	61.6939
	108.75	66.5	424.588	88.6759
	110.25	66.5	395.327	82.8493
	141.75	64.5	368.209	76.6829
	113.25	66.5	377.112	76.3898
	114.75	66.5	352.598	68.5874
	116.25	66.5	315.273	60.1797
	117.75	66.5	302.731	56.815
	119.25	66.5	296.447	59.5862
	-125.25	63.5	284.257	56.6825
	-123.75	63.5	217.24	42.2123
	125.25	66.5	327.586	61.4048
	-120.75	63.5	162.769	19.7098
	-119.25	63.5	159.938	20.7523
	-116.25	63.5	223.827	53.1819
	131.25	66.5	341.369	65.4919
	-113.25	63.5	351.139	86.3204
	134.25	66.5	333.072	70.1001
	-108.75	63.5	362.129	82.8028
	-107.25	63.5	389.957	88.6801
	-105.75	63.5	443.494	99.3659
	-104.25	63.5	484.611	109.426
	141.75	66.5	377.283	76.8884
	-120.75	64.5	166.512	19.3282
	113.25	64.5	285.406	65.7055
	147.75	66.5	319.581	62.021
	149.25	66.5	332.733	60.5404
	99.75	65.5	331.078	75.2688
	11.25	63.5	190.639	35.5465
	12.75	63.5	206.719	43.7275
	-155.25	66.5	250.111	46.6146
	15.75	63.5	145.577	33.0844
	17.25	63.5	158.367	31.3424
	23.25	63.5	117.767	16.3335
	27.75	63.5	129.636	17.7541
	30.75	63.5	134.086	20.9376
	35.25	63.5	133.217	22.1264
	36.75	63.5	125.88	20.8477
	38.25	63.5	139.3	23.9408
	39.75	63.5	143.778	25.0403
	-138.75	66.5	269.911	51.721
	-137.25	66.5	273.972	53.6451
	-135.75	66.5	305.887	55.3948
	78.75	64.5	163.663	38.406
	80.25	64.5	179.958	41.3579
	81.75	64.5	183.649	39.419
	83.25	64.5	208.974	41.3718
	84.75	64.5	208.144	41.6212
	-125.25	66.5	203.532	35.169
	87.75	64.5	174.043	33.7837
	56.25	63.5	186.993	32.2108
	57.75	63.5	213.775	35.4754
	-159.75	65.5	270.599	56.9289
	60.75	63.5	189.166	32.4361
	62.25	63.5	178.404	30.9783
	63.75	63.5	183.709	32.355
	65.25	63.5	175.855	34.3373
	66.75	63.5	189.278	35.3116
	68.25	63.5	177.288	35.2581
	69.75	63.5	161.776	35.8597
	71.25	63.5	151.498	32.7133
	72.75	63.5	170.053	39.829
	74.25	63.5	161.798	39.0894
	75.75	63.5	185.316	47.0348
	-119.25	64.5	206.482	22.123
	78.75	63.5	166.886	38.3659
	101.25	68.5	392.376	84.4764
	81.75	63.5	196.196	34.8897
	83.25	63.5	186.665	34.4561
	84.75	63.5	187.562	36.133
	86.25	63.5	182.828	30.6801
	87.75	63.5	175.722	29.0265
	89.25	63.5	171.88	34.8844
	90.75	63.5	205.723	44.6796
	92.25	63.5	207.371	46.6567
	93.75	63.5	213.884	52.2364
	95.25	63.5	206.407	46.7647
	96.75	63.5	221.88	48.0556
	98.25	63.5	214.384	46.0137
	99.75	63.5	211.987	44.0683
	101.25	63.5	228.097	46.6806
	102.75	63.5	228.563	50.2092
	104.25	63.5	217.176	48.4956
	105.75	63.5	222.665	49.1526
	107.25	63.5	220.171	50.67
	108.75	63.5	239.843	53.3737
	110.25	63.5	233.724	54.3446
	111.75	63.5	229.05	51.6484
	113.25	63.5	218.927	48.7616
	114.75	63.5	209.635	45.7418
	116.25	63.5	228.74	42.1698
	117.75	63.5	226.283	42.0823
	119.25	63.5	225.572	40.5686
	120.75	63.5	221.827	40.6231
	122.25	63.5	238.377	45.4305
	123.75	63.5	230.844	43.5152
	125.25	63.5	245.604	46.3262
	126.75	63.5	231.228	42.9907
	128.25	63.5	228.445	42.9237
	129.75	63.5	231.477	45.8486
	131.25	63.5	292.432	52.61
	132.75	63.5	295.921	53.1376
	134.25	63.5	292.847	57.6874
	135.75	63.5	284.294	57.4182
	77.25	63.5	188.948	47.1821
	138.75	63.5	403.55	85.2557
	18.75	65.5	172.785	42.8509
	141.75	63.5	298.424	57.8652
	143.25	63.5	303.534	55.785
	144.75	63.5	493.506	87.4396
	146.25	63.5	348.856	68.5521
	147.75	63.5	383.976	76.3683
	149.25	63.5	397.932	74.8714
	150.75	63.5	294.369	58.707
	152.25	63.5	292.954	60.3921
	153.75	63.5	267.79	56.2229
	48.75	65.5	172.867	33.7514
	156.75	63.5	341.589	71.2977
	51.75	65.5	205.985	37.761
	53.25	65.5	186.383	36.2344
	54.75	65.5	186.14	36.6526
	56.25	65.5	188.022	38.3642
	57.75	65.5	195.915	41.0554
	59.25	65.5	252.889	56.3746
	111.75	66.5	402.923	82.4824
	62.25	65.5	264.758	61.6256
	63.75	65.5	203.873	45.8296
	66.75	65.5	224.898	44.4053
	68.25	65.5	264.526	49.9437
	69.75	65.5	262.209	49.2336
	71.25	65.5	265.134	53.8813
	72.75	65.5	230.824	48.2576
	74.25	65.5	240.84	52.5233
	-161.25	62.5	240.391	50.6359
	-159.75	62.5	235.287	44.1037
	-158.25	62.5	245.709	50.3619
	-156.75	62.5	210.473	47.1905
	-155.25	62.5	220.843	45.2316
	83.25	65.5	217.586	46.3886
	84.75	65.5	221.159	44.4226
	-150.75	62.5	210.126	39.2586
	87.75	65.5	207.906	39.9332
	89.25	65.5	228.539	59.0765
	-146.25	62.5	319.075	56.1936
	161.25	68.5	343.737	65.6782
	93.75	65.5	268.965	69.7966
	95.25	65.5	302.229	69.1741
	96.75	65.5	346.785	71.4314
	150.75	66.5	334.716	57.3952
	-137.25	62.5	244.386	46.0578
	-135.75	62.5	220.536	40.1927
	14.25	63.5	155.161	34.2828
	104.25	65.5	335.969	75.6797
	105.75	65.5	342.347	74.1738
	107.25	65.5	342.035	73.3231
	108.75	65.5	342.381	74.7119
	110.25	65.5	349.024	78.4102
	-125.25	62.5	424.403	91.1583
	-123.75	62.5	211.546	38.9238
	-122.25	62.5	134.678	21.0413
	-120.75	62.5	147.767	28.0052
	-119.25	62.5	162.683	31.405
	-117.75	62.5	148.1	30.9189
	-116.25	62.5	200.176	46.6555
	-113.25	62.5	296.227	76.0095
	-111.75	62.5	848.037	101.788
	-108.75	62.5	372.563	87.2953
	-107.25	62.5	443.876	98.6587
	-96.75	62.5	332.535	66.8026
	86.25	64.5	183.887	32.0218
	131.25	65.5	357.839	74.3768
	20.25	67.5	216.941	57.7094
	134.25	65.5	374.884	78.3366
	135.75	65.5	349.819	72.1473
	137.25	65.5	345.854	74.1466
	138.75	65.5	427.222	87.1646
	12.75	62.5	219.268	48.5723
	14.25	62.5	165.032	35.9064
	15.75	62.5	151.093	29.8185
	21.75	62.5	112.5	12.4804
	23.25	62.5	119.85	15.4922
	24.75	62.5	124.406	16.0232
	26.25	62.5	133.68	17.733
	27.75	62.5	118.143	16.1325
	29.25	62.5	124.91	17.5325
	30.75	62.5	126.317	17.3051
	32.25	62.5	128.547	19.0467
	35.25	62.5	126.939	17.2452
	36.75	62.5	124.877	18.35
	38.25	62.5	131.061	22.517
	39.75	62.5	145.301	24.288
	41.25	62.5	149.053	24.9165
	42.75	62.5	143.244	25.9446
	44.25	62.5	157.769	28.3555
	45.75	62.5	171.672	30.5313
	47.25	62.5	175.604	30.7727
	48.75	62.5	177.641	30.3763
	50.25	62.5	176.072	30.0055
	51.75	62.5	161.592	28.027
	53.25	62.5	179.902	31.3324
	54.75	62.5	185.584	30.546
	56.25	62.5	170.511	27.373
	57.75	62.5	180.147	30.5121
	-155.25	64.5	221.475	35.879
	-153.75	64.5	235.159	36.9558
	-152.25	64.5	234.436	40.3091
	-150.75	64.5	216.803	37.9633
	65.25	62.5	168.502	29.0392
	66.75	62.5	181.75	29.3354
	68.25	62.5	170.002	29.8518
	69.75	62.5	151.231	30.4004
	74.25	62.5	147.605	30.8691
	75.75	62.5	161.987	37.8628
	77.25	62.5	178.693	39.9752
	78.75	62.5	165.445	34.5269
	80.25	62.5	176.693	36.4867
	81.75	62.5	181.866	33.5422
	83.25	62.5	171.654	33.0442
	84.75	62.5	189.615	36.0954
	86.25	62.5	202.317	34.0453
	87.75	62.5	201.812	31.8595
	89.25	62.5	185.248	29.6191
	90.75	62.5	173.69	35.9915
	92.25	62.5	198.188	41.0511
	93.75	62.5	204.587	44.0936
	95.25	62.5	206.588	45.2608
	96.75	62.5	209.869	47.4757
	98.25	62.5	215.204	44.8749
	99.75	62.5	207.464	43.0107
	101.25	62.5	215.443	45.3248
	102.75	62.5	223.753	47.7493
	104.25	62.5	221.696	45.1992
	105.75	62.5	227.196	48.3465
	107.25	62.5	220.04	49.68
	108.75	62.5	224.368	50.362
	110.25	62.5	221.996	50.3695
	111.75	62.5	211.935	43.5881
	113.25	62.5	214.159	40.3172
	114.75	62.5	209.197	39.8684
	116.25	62.5	221.99	41.8375
	117.75	62.5	231.992	42.4273
	119.25	62.5	218.818	43.2317
	120.75	62.5	226.408	44.3431
	122.25	62.5	230.585	44.241
	123.75	62.5	217.815	43.9887
	147.75	67.5	326.662	67.5671
	149.25	67.5	331.688	67.3258
	150.75	67.5	352.146	63.4924
	129.75	62.5	225.836	43.6384
	131.25	62.5	219.508	39.9466
	132.75	62.5	224.375	40.8036
	134.25	62.5	219.623	40.0446
	135.75	62.5	261.542	44.3269
	137.25	62.5	269.577	45.8418
	20.25	64.5	144.604	28.7778
	24.75	64.5	133.181	21.955
	26.25	64.5	121.232	19.5494
	27.75	64.5	107.169	15.659
	144.75	62.5	363.287	74.3476
	146.25	62.5	348.131	74.0297
	147.75	62.5	328.822	71.3056
	149.25	62.5	356.905	71.8421
	150.75	62.5	285.654	58.8261
	152.25	62.5	233.256	51.5578
	153.75	62.5	239.388	50.4069
	-144.75	62.5	334.056	59.6494
	45.75	64.5	163.448	31.3162
	47.25	64.5	191.516	36.0083
	48.75	64.5	210.589	37.5753
	50.25	64.5	217.456	40.2437
	51.75	64.5	229.401	40.0331
	53.25	64.5	198.805	34.9563
	54.75	64.5	196.241	36.0028
	56.25	64.5	201.9	34.5459
	57.75	64.5	223.993	39.7504
	59.25	64.5	306.85	64.4437
	60.75	64.5	246.537	51.2159
	62.25	64.5	201.734	36.9335
	63.75	64.5	202.884	37.0733
	-159.75	61.5	213.49	46.2591
	-158.25	61.5	213.642	49.3566
	-156.75	61.5	209.325	45.0884
	-155.25	61.5	247.374	60.3962
	72.75	64.5	206.362	51.0281
	75.75	64.5	186.44	46.2134
	77.25	64.5	170.408	42.3296
	24.75	69.5	363.459	99.4476
	26.25	69.5	332.367	90.952
	-135.75	61.5	224.619	44.2752
	-134.25	61.5	230.562	45.8526
	-132.75	61.5	281.949	56.4524
	-131.25	61.5	260.172	51.6585
	-129.75	61.5	273.016	57.8495
	89.25	64.5	215.055	52.9668
	-126.75	61.5	282.773	62.9328
	-125.25	61.5	263.569	60.5322
	-123.75	61.5	198.479	36.7441
	-122.25	61.5	156.819	25.0166
	-120.75	61.5	181.85	34.1014
	-119.25	61.5	189.724	38.953
	-117.75	61.5	183.574	36.634
	-111.75	61.5	259.927	58.1409
	-110.25	61.5	278.558	67.0718
	-108.75	61.5	312.089	75.4049
	-105.75	61.5	379.251	93.0532
	-104.25	61.5	416.667	101.835
	-101.25	61.5	387.479	91.5935
	-99.75	61.5	304.508	68.7339
	-98.25	61.5	294.502	64.8182
	-96.75	61.5	330.055	64.6149
	101.25	69.5	527.914	115.123
	102.75	69.5	391.917	87.0613
	104.25	69.5	370.823	79.5044
	105.75	69.5	412.849	88.5178
	122.25	64.5	240.307	46.6752
	108.75	69.5	451.095	95.7213
	110.25	69.5	409.182	89.4994
	12.75	61.5	173.146	30.1089
	14.25	61.5	159.638	25.7506
	15.75	61.5	139.849	19.5196
	21.75	61.5	115.491	12.3068
	23.25	61.5	121.154	13.9821
	24.75	61.5	127.386	14.5181
	26.25	61.5	122.084	14.0079
	27.75	61.5	119.989	13.7642
	29.25	61.5	118.744	14.9783
	32.25	61.5	133.871	16.2885
	33.75	61.5	125.136	15.9481
	36.75	61.5	128.771	16.8893
	38.25	61.5	129.007	20.7953
	39.75	61.5	137.005	20.1514
	42.75	61.5	148.822	26.214
	44.25	61.5	153.63	27.1472
	45.75	61.5	147.945	25.9551
	47.25	61.5	148.052	25.9256
	48.75	61.5	163.291	27.645
	50.25	61.5	163.198	27.8397
	51.75	61.5	173.819	29.0572
	53.25	61.5	168.658	28.2463
	54.75	61.5	160.251	25.9682
	56.25	61.5	164.22	25.4401
	59.25	61.5	191.56	34.3645
	60.75	61.5	185.092	27.4506
	62.25	61.5	182.407	27.3942
	63.75	61.5	190.011	28.8454
	65.25	61.5	179.534	24.3178
	66.75	61.5	161.412	22.4424
	68.25	61.5	155.71	25.4654
	69.75	61.5	151.059	25.5382
	71.25	61.5	145.742	27.3487
	72.75	61.5	148.94	30.1488
	74.25	61.5	150.069	29.7316
	75.75	61.5	157.456	29.1586
	77.25	61.5	158.963	28.2234
	78.75	61.5	154.597	26.3708
	80.25	61.5	150.418	27.9849
	81.75	61.5	159.72	29.1544
	83.25	61.5	159.577	29.0726
	84.75	61.5	166.862	29.8217
	86.25	61.5	195.141	31.8351
	87.75	61.5	204.784	33.6411
	89.25	61.5	197.682	30.3017
	90.75	61.5	171.703	31.9071
	92.25	61.5	174.983	37.1405
	107.25	66.5	406.517	87.8516
	95.25	61.5	199.178	39.7365
	96.75	61.5	200.372	40.9216
	98.25	61.5	199.462	40.1729
	99.75	61.5	206.81	40.8237
	101.25	61.5	211.432	43.7436
	102.75	61.5	221.267	45.9826
	104.25	61.5	222.853	42.4429
	105.75	61.5	224.994	45.9077
	107.25	61.5	227.148	48.9967
	108.75	61.5	229.988	50.2796
	110.25	61.5	228.547	48.785
	111.75	61.5	217.949	41.2909
	113.25	61.5	213.934	38.1509
	114.75	61.5	210.074	36.5357
	116.25	61.5	211.373	39.3278
	117.75	61.5	217.208	40.4867
	119.25	61.5	235.834	45.8483
	120.75	61.5	216.569	43.3443
	122.25	61.5	218.734	40.9383
	123.75	61.5	216.393	39.374
	125.25	61.5	217.845	40.8833
	126.75	61.5	201.621	41.2777
	143.25	66.5	373.198	77.1665
	129.75	61.5	219.414	44.7985
	131.25	61.5	217.957	42.0756
	132.75	61.5	214.519	42.0639
	134.25	61.5	208.918	39.627
	135.75	61.5	259.595	41.6885
	137.25	61.5	283.028	47.8276
	138.75	61.5	358.527	76.6806
	140.25	61.5	438.8	95.1505
	141.75	61.5	530.362	111.579
	143.25	61.5	489.746	96.631
	24.75	68.5	209.738	57.5759
	146.25	61.5	400.838	89.9909
	147.75	61.5	360.739	81.5546
	150.75	61.5	375.454	79.0561
	152.25	61.5	368.356	76.6025
	32.25	68.5	182	51.0539
	41.25	63.5	141.455	24.8156
	42.75	63.5	160.913	28.4421
	44.25	63.5	170.01	31.4906
	45.75	63.5	185.418	35.0338
	47.25	63.5	180.055	32.953
	48.75	63.5	182.321	32.8627
	50.25	63.5	187.984	34.1813
	51.75	63.5	174.182	30.9434
	53.25	63.5	182.103	33.765
	54.75	63.5	186.047	33.2314
	-156.75	60.5	209.807	53.5891
	-155.25	60.5	233.461	60.0949
	59.25	63.5	231.503	46.2837
	-150.75	60.5	153.482	27.5041
	-137.25	60.5	320.674	68.2044
	-135.75	60.5	286.704	62.4358
	-134.25	60.5	211.034	43.4147
	-132.75	60.5	209.047	41.5208
	-131.25	60.5	256.426	54.1716
	-129.75	60.5	218.413	43.9296
	-128.25	60.5	198.473	37.6401
	-126.75	60.5	196.354	38.3394
	-125.25	60.5	193.104	37.3306
	-123.75	60.5	172.354	28.0337
	-122.25	60.5	188.114	27.1786
	-120.75	60.5	196.849	30.0662
	80.25	63.5	177.355	35.1931
	-116.25	60.5	218.349	41.1186
	-113.25	60.5	221.186	35.7737
	-111.75	60.5	252.938	39.3697
	-110.25	60.5	236.118	56.0074
	-105.75	60.5	334.86	82.1617
	-104.25	60.5	317.91	77.8556
	-101.25	60.5	396.369	94.8513
	-99.75	60.5	783.561	115.486
	-98.25	60.5	327.965	75.5401
	-96.75	60.5	302.581	62.8555
	116.25	68.5	378.591	70.4649
	117.75	68.5	353.915	74.089
	119.25	68.5	351.106	76.4987
	120.75	68.5	346.015	68.5033
	122.25	68.5	329.575	52.6315
	123.75	68.5	324.574	55.0766
	125.25	68.5	359.299	70.0239
	126.75	68.5	447.953	93.5335
	9.75	60.5	161.646	24.2993
	11.25	60.5	155.592	19.9922
	12.75	60.5	143.81	18.3756
	14.25	60.5	142.449	17.4692
	15.75	60.5	127.563	14.3013
	59.25	56.5	183.187	32.1764
	23.25	60.5	130.353	12.9479
	30.75	60.5	110.445	10.3094
	33.75	60.5	130.56	14.0157
	35.25	60.5	136.535	15.7138
	36.75	60.5	117.49	15.2032
	38.25	60.5	130.194	19.2313
	39.75	60.5	141.698	21.7146
	41.25	60.5	145.737	23.4339
	42.75	60.5	163.735	26.2101
	44.25	60.5	147.79	25.5796
	45.75	60.5	147.04	25.4938
	47.25	60.5	145.083	25.2254
	48.75	60.5	149.045	25.7542
	50.25	60.5	153.144	26.5512
	51.75	60.5	150.407	26.6089
	53.25	60.5	160.359	27.4808
	54.75	60.5	149.774	24.3806
	56.25	60.5	147.904	21.1027
	57.75	60.5	163.138	25.9753
	59.25	60.5	184.413	32.7281
	60.75	60.5	174.034	27.2938
	62.25	60.5	164.943	22.9097
	63.75	60.5	171.074	24.4516
	65.25	60.5	137.821	20.4768
	66.75	60.5	107.15	17.2556
	68.25	60.5	139.903	21.6144
	69.75	60.5	141.064	23.1724
	72.75	60.5	156.169	23.6217
	74.25	60.5	153.837	24.0427
	75.75	60.5	158.855	25.7236
	77.25	60.5	168.895	28.2162
	78.75	60.5	149.596	24.9351
	80.25	60.5	151.405	25.2378
	81.75	60.5	160.887	27.0023
	83.25	60.5	168.74	27.8089
	84.75	60.5	160.062	26.8774
	86.25	60.5	165.372	27.6742
	87.75	60.5	177.349	31.6514
	89.25	60.5	178.86	31.416
	90.75	60.5	172.099	34.4658
	92.25	60.5	183.434	38.1259
	93.75	60.5	187.576	37.1382
	95.25	60.5	192.307	35.7262
	96.75	60.5	206.155	33.5206
	98.25	60.5	190.983	34.341
	99.75	60.5	184.018	35.2532
	101.25	60.5	185.695	37.0376
	102.75	60.5	207.491	41.1477
	104.25	60.5	214.081	41.5589
	105.75	60.5	219.592	45.9785
	107.25	60.5	216.394	45.823
	108.75	60.5	220.004	45.1558
	110.25	60.5	219.684	42.7685
	111.75	60.5	197.884	32.2394
	113.25	60.5	201.538	35.4164
	114.75	60.5	201.476	37.2441
	116.25	60.5	214.034	38.4071
	117.75	60.5	181.974	32.8372
	119.25	60.5	207.009	41.3416
	120.75	60.5	216.221	42.1705
	122.25	60.5	198.982	34.0755
	123.75	60.5	207.872	34.1412
	125.25	60.5	201.629	33.3981
	126.75	60.5	187.032	36.0845
	128.25	60.5	207.982	36.4412
	129.75	60.5	213.309	39.1564
	131.25	60.5	216.669	41.3012
	132.75	60.5	215.32	41.3628
	134.25	60.5	214.535	38.9904
	135.75	60.5	220.976	37.7602
	137.25	60.5	280.514	48.307
	138.75	60.5	343.073	73.634
	140.25	60.5	342.552	76.401
	141.75	60.5	340.78	83.9443
	143.25	60.5	308.499	73.6792
	144.75	60.5	318.916	72.4163
	146.25	60.5	301.117	74.0249
	147.75	60.5	263.639	67.923
	149.25	60.5	310.656	75.2847
	150.75	60.5	391.321	84.1657
	152.25	60.5	431.08	89.1713
	153.75	60.5	345.896	74.2414
	21.75	67.5	184.213	45.491
	23.25	67.5	127.785	28.7797
	24.75	67.5	105.982	20.6305
	26.25	67.5	109.35	23.5017
	27.75	67.5	98.5598	21.8309
	-132.75	59.5	215.002	48.6172
	-131.25	59.5	252.389	59.4768
	-129.75	59.5	236.061	47.9457
	-128.25	59.5	194.903	32.9667
	-126.75	59.5	179.808	31.102
	-125.25	59.5	184.445	29.8021
	-123.75	59.5	152.913	20.7727
	-122.25	59.5	130.731	14.9406
	-120.75	59.5	131.139	14.4422
	-119.25	59.5	133.394	15.5461
	-117.75	59.5	181.154	24.1744
	-116.25	59.5	198.11	28.1871
	-114.75	59.5	171.943	25.7352
	-113.25	59.5	166.579	29.7413
	-111.75	59.5	171.526	27.5221
	-110.25	59.5	218.182	47.1491
	-107.25	59.5	253.407	57.0972
	-105.75	59.5	259.063	62.5731
	-104.25	59.5	298.693	74.8347
	-102.75	59.5	313.829	81.8336
	-101.25	59.5	341.45	84.9652
	-99.75	59.5	338.752	89.0863
	-98.25	59.5	372.307	94.9045
	-96.75	59.5	340.258	79.0109
	-95.25	59.5	567.251	73.4551
	59.25	62.5	196.9	37.1003
	60.75	62.5	183.89	28.06
	62.25	62.5	174.077	29.4461
	63.75	62.5	178.421	30.9245
	86.25	67.5	274.568	57.8324
	87.75	67.5	267.514	60.4595
	89.25	67.5	316.795	85.2169
	9.75	59.5	142.476	14.9264
	39.75	58.5	147.892	18.2442
	12.75	59.5	122.451	12.1033
	14.25	59.5	113.936	12.7482
	44.25	58.5	147.785	19.3815
	45.75	58.5	156.565	22.3356
	47.25	58.5	148.078	23.7889
	30.75	59.5	133.171	11.5703
	32.25	59.5	116.727	11.5183
	33.75	59.5	122.839	13.0266
	35.25	59.5	124.917	14.1937
	36.75	59.5	122.482	14.7207
	38.25	59.5	135.714	16.8803
	41.25	59.5	163.024	23.4341
	42.75	59.5	155.45	22.5809
	44.25	59.5	156.287	23.9137
	45.75	59.5	148.099	24.3706
	47.25	59.5	143.564	24.7056
	48.75	59.5	142.415	24.5201
	50.25	59.5	146.692	25.6664
	51.75	59.5	142.712	24.2217
	53.25	59.5	143.834	26.0295
	54.75	59.5	144.002	25.2546
	56.25	59.5	145.635	22.6233
	57.75	59.5	159.783	23.7773
	59.25	59.5	173.612	30.5155
	60.75	59.5	151.169	27.2985
	62.25	59.5	136.983	22.098
	63.75	59.5	141.764	22.9574
	65.25	59.5	124.425	20.2774
	66.75	59.5	102.974	16.347
	68.25	59.5	98.7028	15.2026
	69.75	59.5	141.347	21.3331
	72.75	59.5	145.341	19.8552
	74.25	59.5	156.488	22.9003
	125.25	62.5	217.934	44.3042
	126.75	62.5	219.657	41.838
	128.25	62.5	216.033	40.5769
	80.25	59.5	145.39	25.2771
	81.75	59.5	148.583	25.0716
	83.25	59.5	152.076	23.4689
	84.75	59.5	149.259	23.0157
	86.25	59.5	157.656	25.6679
	87.75	59.5	160.07	27.0952
	89.25	59.5	173.389	29.2902
	90.75	59.5	195.186	33.1561
	92.25	59.5	177.571	35.8804
	93.75	59.5	188.534	36.007
	95.25	59.5	185.121	31.085
	96.75	59.5	183.709	29.2318
	98.25	59.5	175.01	29.51
	99.75	59.5	182.141	32.6254
	101.25	59.5	182.513	31.1963
	102.75	59.5	187.328	31.3753
	104.25	59.5	181.991	31.7337
	105.75	59.5	203.376	36.862
	107.25	59.5	196.163	36.4472
	108.75	59.5	203.604	35.1898
	110.25	59.5	92.2302	20.4116
	111.75	59.5	150.672	23.9714
	113.25	59.5	203.693	40.9184
	114.75	59.5	247.829	51.8068
	116.25	59.5	268.091	52.085
	117.75	59.5	224.959	42.0361
	119.25	59.5	214.642	42.6721
	120.75	59.5	221.083	46.1207
	122.25	59.5	218.977	43.8243
	123.75	59.5	201.4	32.8814
	125.25	59.5	201.225	33.2877
	126.75	59.5	203.328	34.1142
	128.25	59.5	197.683	31.9542
	129.75	59.5	201.213	32.8494
	131.25	59.5	214.233	38.1019
	132.75	59.5	210.321	36.8735
	134.25	59.5	212.236	35.5619
	135.75	59.5	199.882	36.0268
	137.25	59.5	262.165	50.059
	138.75	59.5	291.351	61.0723
	140.25	59.5	286.809	69.0307
	141.75	59.5	254.823	63.8654
	-129.75	66.5	253.929	32.2975
	-128.25	66.5	186.173	30.9316
	-155.25	58.5	242.737	49.0096
	-132.75	58.5	218.422	52.4529
	-131.25	58.5	222.904	52.2625
	-129.75	58.5	242.84	56.1181
	-128.25	58.5	265.461	58.7997
	-126.75	58.5	253.217	52.5559
	-125.25	58.5	275.895	54.7415
	-123.75	58.5	195.224	25.8878
	-122.25	58.5	112.866	13.9693
	-120.75	58.5	122.17	11.6962
	-119.25	58.5	143.999	17.1877
	-117.75	58.5	213.94	24.1432
	-83.25	49.5	114.508	13.1565
	-114.75	58.5	147.471	19.6554
	-113.25	58.5	144.775	21.3814
	-111.75	58.5	171.724	26.9406
	-110.25	58.5	199.366	41.332
	-108.75	58.5	244.513	59.5854
	-107.25	58.5	286.283	70.2226
	-105.75	58.5	267.327	66.412
	-104.25	58.5	256.516	68.4326
	-102.75	58.5	272.333	68.1596
	-101.25	58.5	292.424	74.4278
	-99.75	58.5	289.739	73.4603
	-96.75	58.5	316.27	78.6221
	-95.25	58.5	298.049	63.8566
	-93.75	58.5	201.959	27.2446
	23.25	66.5	120.928	19.7451
	24.75	66.5	101.181	14.237
	26.25	66.5	92.759	14.2794
	30.75	66.5	165.952	34.6502
	57.75	54.5	191.251	27.1976
	59.25	54.5	194.436	29.7676
	42.75	57.5	143.482	17.0111
	44.25	57.5	134.269	15.6117
	33.75	58.5	117.474	13.824
	35.25	58.5	121.682	14.7472
	36.75	58.5	143.218	16.9807
	99.75	58.5	193.259	33.01
	41.25	58.5	168.071	21.067
	42.75	58.5	157.933	20.6658
	104.25	58.5	180.326	29.3702
	105.75	58.5	179.023	31.3639
	107.25	58.5	189.043	33.7709
	48.75	58.5	147.893	23.5572
	50.25	58.5	154.631	26.3433
	51.75	58.5	140.439	25.2973
	53.25	58.5	147.065	28.9764
	54.75	58.5	142.754	27.2376
	56.25	58.5	149.994	24.3299
	57.75	58.5	161.116	23.0103
	59.25	58.5	163.029	27.6928
	60.75	58.5	143.812	26.7532
	62.25	58.5	149.909	24.634
	63.75	58.5	145.241	24.1127
	65.25	58.5	124.923	20.7113
	66.75	58.5	103.75	15.194
	68.25	58.5	118.824	18.1031
	69.75	58.5	144.172	20.2783
	71.25	58.5	116.754	15.6427
	72.75	58.5	119.755	16.8947
	74.25	58.5	141.547	19.5306
	75.75	58.5	129.069	18.4828
	77.25	58.5	143.18	22.2038
	78.75	58.5	138.437	21.5447
	80.25	58.5	142.44	23.2828
	81.75	58.5	148.346	23.8166
	83.25	58.5	145.643	23.5062
	84.75	58.5	149.23	23.5566
	86.25	58.5	156.98	25.2804
	93.75	61.5	180.178	36.9117
	89.25	58.5	179.294	29.6295
	90.75	58.5	190.799	29.9639
	92.25	58.5	195.94	30.0532
	93.75	58.5	173.996	31.2641
	95.25	58.5	184.485	30.9085
	96.75	58.5	185.572	29.3719
	98.25	58.5	195.417	30.7249
	-114.75	57.5	121.651	15.5374
	101.25	58.5	186.458	31.2106
	102.75	58.5	184.112	30.3532
	-110.25	57.5	164.407	29.9454
	-108.75	57.5	225.256	50.5061
	-107.25	57.5	253.714	61.819
	108.75	58.5	198.497	35.0798
	110.25	58.5	190.632	33.5931
	111.75	58.5	196.473	36.4199
	113.25	58.5	247.996	49.228
	114.75	58.5	309.49	67.3995
	116.25	58.5	298.948	61.2582
	117.75	58.5	259.281	49.9842
	119.25	58.5	249.195	50.2887
	120.75	58.5	243.37	48.9712
	122.25	58.5	246.509	47.4595
	123.75	58.5	219.072	41.705
	125.25	58.5	236.249	45.6817
	126.75	58.5	218.087	45.8029
	128.25	58.5	232.938	46.9522
	129.75	58.5	215.924	40.8951
	131.25	58.5	201.643	34.8224
	132.75	58.5	202.154	35.3482
	134.25	58.5	215.86	40.7945
	135.75	58.5	193.174	33.389
	137.25	58.5	236.744	47.3467
	138.75	58.5	284.854	65.6889
	140.25	58.5	283.317	73.8735
	159.75	58.5	238.287	64.2587
	164.25	66.5	363.529	77.2044
	-129.75	57.5	306.308	63.4754
	-128.25	57.5	299.27	65.9822
	-126.75	57.5	289.782	61.2323
	-125.25	57.5	253.573	46.0924
	-123.75	57.5	259.875	36.4898
	-122.25	57.5	180.482	21.9505
	-84.75	54.5	159.324	25.0802
	-83.25	54.5	157.41	29.1081
	-78.75	54.5	226.009	57.7095
	-116.25	57.5	172.92	19.4477
	59.25	55.5	178.689	32.4816
	-113.25	57.5	149.222	18.3958
	-111.75	57.5	153.184	22.1443
	60.75	56.5	166.904	32.9016
	114.75	57.5	302.487	65.7865
	116.25	57.5	332.796	69.0289
	-105.75	57.5	239.299	59.7931
	-101.25	57.5	244.11	58.9562
	-99.75	57.5	226.906	56.9454
	-96.75	57.5	279.472	66.7765
	-95.25	57.5	270.886	56.3276
	-93.75	57.5	191.001	30.5375
	-68.25	57.5	78.6437	14.8496
	-65.25	57.5	118.784	20.8304
	-119.25	60.5	169.915	27.3246
	-80.25	48.5	142.34	19.7167
	-78.75	48.5	142.736	18.0935
	-77.25	48.5	147.371	19.5829
	-68.25	50.5	187.244	28.2668
	-71.25	49.5	174.744	21.8012
	-69.75	49.5	180.366	23.8473
	-71.25	48.5	147.57	18.6735
	-68.25	48.5	134.989	17.423
	-66.75	48.5	138.711	16.9456
	-57.75	48.5	157.195	26.4804
	-56.25	48.5	165.845	22.5072
	93.75	57.5	209.653	29.6657
	35.25	57.5	126.262	15.9702
	96.75	57.5	186.395	31.8818
	38.25	57.5	133.766	17.07
	101.25	57.5	188.35	30.2193
	102.75	57.5	193.747	30.5911
	104.25	57.5	194.037	29.2133
	45.75	57.5	145.224	18.0222
	47.25	57.5	156.642	22.1797
	108.75	57.5	202.469	34.9415
	110.25	57.5	232.858	45.4031
	111.75	57.5	252.64	49.5902
	113.25	57.5	285.571	59.9073
	-93.75	56.5	150.987	23.0309
	-92.25	56.5	161.761	18.5761
	117.75	57.5	395.206	82.8592
	59.25	57.5	174.526	30.0962
	60.75	57.5	153.709	30.7267
	62.25	57.5	186.018	29.2746
	63.75	57.5	192.088	28.1913
	65.25	57.5	163.805	24.6011
	66.75	57.5	129.909	20.3037
	68.25	57.5	137.583	19.5514
	69.75	57.5	133.813	17.7972
	71.25	57.5	129.026	18.2188
	72.75	57.5	148.648	21.4743
	74.25	57.5	157.982	23.4441
	75.75	57.5	131.544	20.4195
	77.25	57.5	129.694	18.7712
	78.75	57.5	127.578	18.6153
	80.25	57.5	131.72	20.9716
	81.75	57.5	145.465	21.6171
	83.25	57.5	147.613	22.8843
	102.75	54.5	205.677	27.7391
	86.25	57.5	177.031	26.1778
	87.75	57.5	180.215	29.4136
	89.25	57.5	177.099	29.1083
	90.75	57.5	173.49	27.1809
	92.25	57.5	214.651	30.6791
	-89.25	53.5	179.606	39.4972
	95.25	57.5	202.46	31.8334
	-116.25	56.5	183.522	19.1896
	98.25	57.5	193.853	31.3481
	-113.25	56.5	85.7437	9.52668
	-111.75	56.5	81.854	9.73289
	-108.75	56.5	174.91	28.8267
	-107.25	56.5	192.595	37.42
	105.75	57.5	197.652	29.7183
	107.25	57.5	207.074	32.4049
	-101.25	56.5	176.292	39.5259
	-99.75	56.5	148.937	26.881
	-98.25	56.5	133.687	23.5568
	-96.75	56.5	165.787	35.8635
	120.75	56.5	265.206	57.5722
	122.25	56.5	253.453	55.3914
	-90.75	56.5	166.334	19.7711
	119.25	57.5	355.904	77.1975
	120.75	57.5	312.542	70.4054
	122.25	57.5	289.285	63.2717
	123.75	57.5	254.896	52.9833
	125.25	57.5	261.522	57.0077
	126.75	57.5	249.309	56.3958
	86.25	65.5	208.064	39.9774
	129.75	57.5	228.4	45.3015
	131.25	57.5	234.338	42.0954
	132.75	57.5	219.655	42.127
	134.25	57.5	233.976	45.6948
	135.75	57.5	221.5	44.1329
	137.25	57.5	246.314	53.5206
	158.25	57.5	206.817	49.4462
	98.25	65.5	354.7	75.0594
	161.25	57.5	222.259	55.9247
	101.25	65.5	304.94	70.4429
	102.75	65.5	370.444	81.4502
	-96.75	53.5	144.004	11.1981
	-95.25	53.5	130.597	18.3836
	-93.75	53.5	133.911	19.8117
	-92.25	53.5	134.539	21.2785
	-90.75	53.5	165.407	35.5506
	-53.25	47.5	142.699	10.1577
	-87.75	53.5	173.289	35.3382
	102.75	56.5	197.794	29.6548
	-114.75	56.5	129.759	15.6306
	105.75	56.5	196.83	27.6362
	107.25	56.5	192.016	29.2455
	108.75	56.5	249.732	43.3217
	75.75	59.5	156.723	22.8156
	-105.75	56.5	194.592	42.2303
	-104.25	56.5	186.845	43.8046
	57.75	55.5	184.34	34.516
	116.25	56.5	299.066	60.1579
	12.75	64.5	220.425	45.8373
	-86.25	55.5	245.57	52.611
	-77.25	55.5	296.651	86.6809
	18.75	64.5	151.824	32.8852
	-89.25	56.5	162.414	29.5703
	-66.75	56.5	94.3112	16.5245
	-65.25	56.5	89.7885	15.7906
	-80.25	50.5	116.596	14.1331
	-78.75	50.5	77.4918	8.68271
	-77.25	50.5	120.508	16.2603
	-75.75	50.5	152.473	25.6936
	-74.25	50.5	172.787	30.843
	-72.75	50.5	192.733	30.7673
	-71.25	50.5	188.354	30.3287
	-69.75	50.5	184.273	29.933
	-72.75	49.5	166.914	21.7689
	90.75	56.5	209.081	30.7698
	92.25	56.5	210.417	30.9343
	-57.75	49.5	165.317	23.983
	-56.25	49.5	152.266	20.5618
	96.75	56.5	219.876	33.1071
	98.25	56.5	199.738	28.5968
	99.75	56.5	186.376	28.3742
	101.25	56.5	192.29	29.2625
	-107.25	55.5	173.886	27.814
	104.25	56.5	193.526	28.4907
	-104.25	55.5	185.516	36.3079
	-102.75	55.5	178.388	37.3449
	-99.75	55.5	152.261	21.5922
	-98.25	55.5	148.575	13.0568
	77.25	59.5	155.232	23.9134
	57.75	53.5	197.553	26.7512
	114.75	56.5	328.162	69.0332
	-90.75	55.5	145.584	19.7113
	-89.25	55.5	166.528	30.9507
	-87.75	55.5	291.856	60.5521
	125.25	55.5	225.555	43.7731
	126.75	55.5	213.352	42.4306
	-75.75	55.5	330.281	94.9255
	125.25	56.5	235.721	51.6216
	128.25	56.5	225.811	46.8535
	129.75	56.5	236.691	47.871
	131.25	56.5	234.873	47.6346
	132.75	56.5	242.927	55.4366
	134.25	56.5	242.209	52.0977
	135.75	56.5	249.499	55.3297
	156.75	56.5	163.779	38.9606
	39.75	64.5	144.431	24.5975
	41.25	64.5	159.875	27.2909
	161.25	56.5	149.06	32.0355
	44.25	64.5	159.793	29.0525
	128.25	61.5	210.582	42.0742
	93.75	54.5	194.894	23.3975
	95.25	54.5	184.983	26.2554
	93.75	55.5	210.528	29.2704
	93.75	53.5	200.395	27.3142
	-114.75	54.5	153.066	19.0694
	132.75	50.5	173.299	22.8566
	99.75	55.5	191.007	28.3094
	101.25	55.5	197.666	28.625
	-114.75	55.5	122.495	14.8012
	-111.75	55.5	95.0167	11.6513
	-110.25	55.5	122.229	14.9397
	-108.75	55.5	181.153	22.4431
	107.25	55.5	185.515	26.9716
	-105.75	55.5	177.941	32.7655
	110.25	55.5	264.982	52.767
	111.75	55.5	270.52	55.2221
	87.75	58.5	165.505	27.1051
	114.75	55.5	309.578	61.918
	-95.25	55.5	194.423	35.5802
	78.75	59.5	157.234	25.6922
	-92.25	55.5	139.466	19.7354
	120.75	55.5	226.124	45.1989
	122.25	55.5	222.627	44.201
	123.75	55.5	234.96	46.2748
	-75.75	54.5	237.077	70.508
	-74.25	54.5	257.487	76.6588
	128.25	55.5	205.637	37.4297
	-74.25	55.5	483.565	101.326
	-71.25	55.5	363.292	96.5109
	-69.75	55.5	68.835	10.9456
	-68.25	55.5	73.4769	11.6247
	-66.75	55.5	80.3547	13.0956
	-65.25	55.5	234.663	47.735
	-63.75	55.5	445.389	103.357
	-84.75	49.5	132.772	16.8674
	-66.75	51.5	204.953	36.9014
	-81.75	49.5	118.403	13.6969
	-80.25	49.5	144.577	17.6884
[truncated: 5,230 more rows]

## Sheet: Fig.5
Panel a	Fractions	Importance	Predictors		Panel b	Zm	Zp		Panel c & d	mat	PD	Variables
	MAOC	0.572844	Land cover			32.6802	41.6644			-15.6199	37.9305	MAOC
	MAOC	1	MAT			33.2389	39.0288			-13.7445	37.9355	MAOC
	MAOC	0.440372	MAP			33.3243	38.5113			-11.8691	37.9365	MAOC
	MAOC	0.152002	Elevation			33.5175	37.5598			-9.99367	37.9347	MAOC
	MAOC	0.163707	Slope			34.2282	36.7192			-8.11824	37.9368	MAOC
	MAOC	0	Soil types			33.1468	39.5993			-6.24282	37.9649	MAOC
	MAOC	0.573212	pH			33.6863	38.3567			-4.36739	38.286	MAOC
	MAOC	0.892573	Bulk density			33.7684	33.8427			-2.49197	38.3747	MAOC
	MAOC	0.163721	Clay+Silt			33.8401	35.1843			-0.61654	38.3619	MAOC
	MAOC	0.342003	CEC			33.473	39.2197			1.25888	38.489	MAOC
	MAOC	0.64802	Bast			33.5613	40.2659			3.13431	38.5443	MAOC
	MAOC	0.305663	N deposition			33.2248	41.2594			5.00974	39.1344	MAOC
	POC	0.924998	Land cover			33.0534	43.6834			6.88516	39.8948	MAOC
	POC	0.941076	MAT			33.3747	41.9732			8.76059	40.3555	MAOC
	POC	0.247873	MAP			34.3022	38.3326			10.636	40.3721	MAOC
	POC	0.283059	Elevation			33.6485	37.2784			12.5114	40.3526	MAOC
	POC	0.113421	Slope			33.7352	38.9581			14.3869	40.8715	MAOC
	POC	0	Soil types			33.4899	39.5156			16.2623	41.112	MAOC
	POC	0.110551	pH			30.6847	45.474			18.1377	41.3323	MAOC
	POC	0.251367	Bulk density			32.3842	35.0078			20.0131	41.2739	MAOC
	POC	0.149875	Clay+Silt			33.8592	39.893			21.8886	41.1419	MAOC
	POC	0.324652	CEC			33.9258	38.596			23.764	41.5296	MAOC
	POC	0.117184	Bast			34.1898	37.5086			25.6394	41.8219	MAOC
	POC	0.327856	N deposition			33.898	33.0589			27.5148	42.0857	MAOC
						34.5175	35.2393			29.3903	42.2781	MAOC
						34.2243	38.0145			-15.6199	64.239	POC
						33.9734	39.1388			-13.7445	64.2291	POC
						33.3693	42.5979			-11.8691	64.2874	POC
						33.0792	47.275			-9.99367	64.4572	POC
						33.9874	39.5726			-8.11824	64.4125	POC
						33.4843	43.4945			-6.24282	65.008	POC
						32.6681	46.0116			-4.36739	66.6953	POC
						32.6644	45.4416			-2.49197	70.1978	POC
						32.348	45.9631			-0.61654	72.5034	POC
						32.4986	44.9349			1.25888	73.321	POC
						32.1195	45.9875			3.13431	71.1797	POC
						33.243	41.1379			5.00974	70.4958	POC
						34.0099	37.4101			6.88516	70.3257	POC
						33.9319	43.0176			8.76059	70.7797	POC
						33.3926	43.5819			10.636	71.5554	POC
						33.8225	38.4115			12.5114	72.3677	POC
						33.522	37.0592			14.3869	72.6451	POC
						33.9563	38.0356			16.2623	72.5627	POC
						34.0168	39.3448			18.1377	71.0214	POC
						33.895	36.5883			20.0131	70.4463	POC
						34.1186	37.0452			21.8886	70.1773	POC
						33.8487	38.9357			23.764	70.6291	POC
						33.3554	42.6748			25.6394	69.8335	POC
						33.227	43.2063			27.5148	69.4766	POC
						33.3487	41.3263			29.3903	69.4032	POC
						33.4469	41.7126
						33.2467	40.2127
						33.7021	36.9933
						33.5445	38.1372
						33.4201	35.067
						33.884	36.9805
						33.8386	36.3498
						33.245	34.6025
						33.1721	34.4767
						31.3151	183.43
						32.7333	44.647
						32.5752	46.8413
						32.7148	44.2131
						32.4175	38.7648
						32.6316	43.1552
						32.322	43.3825
						33.1107	42.193
						32.946	35.5779
						33.9539	37.3181
						34.0542	39.3525
						33.3158	44.0256
						33.6818	42.3001
						33.8548	41.9762
						33.609	41.3972
						33.6633	39.0763
						34.4136	38.7406
						33.9352	36.139
						33.4099	34.789
						33.4228	35.3321
						32.6867	34.4923
						33.3447	35.4027
						32.5789	33.354
						32.2703	34.6557
						32.7135	34.1909
						33.1353	35.4661
						33.7313	36.7631
						33.7376	38.1728
						32.9635	34.7565
						33.1858	34.0519
						33.0165	34.7741
						33.3363	34.8435
						33.8208	35.1853
						34.4594	35.6234
						33.5876	35.4392
						33.3914	35.3653
						33.1256	36.9309
						33.6496	35.0508
						32.7832	40.6989
						32.2987	44.9467
						32.3262	42.5332
						30.6748	44.8965
						32.5257	47.8928
						32.7982	46.4362
						32.0388	50.3352
						34.5791	46.5
						32.3271	47.3707
						32.0648	75.7881
						32.7923	38.6452
						33.1209	42.0115
						33.7372	35.7287
						33.1446	37.1931
						33.786	36.6817
						33.0723	36.4309
						33.7347	36.6348
						33.3043	36.0747
						33.7062	36.4455
						33.8056	37.967
						33.3415	35.1589
						33.5718	34.4464
						33.471	34.2428
						33.7032	35.0047
						33.2936	34.1495
						32.9616	33.6322
						32.8889	33.6033
						32.7476	33.9799
						32.9803	34.0112
						33.1321	35.6497
						33.2374	34.9863
						32.9558	34.3703
						32.9879	34.6541
						33.021	34.3728
						33.014	34.1496
						33.2508	34.0772
						33.3911	34.4902
						33.9559	35.1606
						33.6312	35.4297
						33.2977	34.6785
						33.0127	33.4636
						33.4818	35.1834
						33.7335	34.2762
						33.5193	42.2421
						33.2921	44.089
						33.4998	36.2755
						33.4551	34.9452
						33.437	36.9463
						33.7911	37.6167
						33.2936	38.4467
						33.75	40.0954
						32.0638	33.0001
						31.7743	33.2245
						30.6036	33.1532
						31.792	32.7943
						31.9014	32.7761
						32.4912	44.1345
						32.5449	45.4919
						32.6545	45.1804
						32.4448	43.5235
						32.3612	43.5699
						32.2574	44.2942
						32.3761	43.1201
						33.4708	36.6159
						32.5157	46.167
						32.9683	39.3523
						33.1715	35.4975
						33.0659	36.2523
						33.6627	40.8062
						33.738	35.574
						33.4697	38.4681
						33.3956	39.3296
						33.4506	36.6376
						33.7347	36.5007
						33.2637	35.3169
						32.6625	35.2304
						33.9622	34.9401
						33.6232	34.862
						32.7894	34.2693
						32.9958	34.441
						33.1332	35.0652
						32.904	34.8082
						32.7782	34.4881
						32.6006	34.6586
						32.6209	34.3459
						33.0864	35.3597
						34.6563	40.1136
						32.2747	36.5296
						33.4112	34.9577
						33.2649	36.9652
						33.6714	40.9219
						33.3052	41.227
						34.7704	36.6301
						34.2995	39.7111
						34.4206	40.8893
						34.0787	41.8129
						34.3844	37.8375
						33.7412	42.4979
						33.0912	35.7878
						33.1602	34.6772
						33.0039	34.2992
						33.0433	34.233
						33.2946	35.0829
						33.7149	38.3483
						33.7656	39.9882
						33.7685	36.9113
						34.2593	36.8114
						33.9962	35.222
						32.8421	32.9392
						33.4763	35.9982
						33.0578	35.5584
						33.6084	34.8086
						33.9348	36.8844
						33.6139	39.1362
						33.8351	35.222
						33.3101	44.1138
						33.5273	43.4661
						33.0264	43.2355
						32.5025	33.4503
						32.6512	33.6785
						32.7594	34.1878
						32.1577	33.9403
						32.4908	33.2763
						32.4739	33.2527
						32.2969	33.0248
						32.3069	32.9783
						32.8146	33.4607
						31.7254	35.3542
						32.5584	34.4512
						32.4109	35.23
						32.757	35.0756
						32.4876	34.4985
						33.6789	37.9072
						32.3705	32.4096
						31.3599	32.0189
						32.1979	33.2225
						32.6279	32.9984
						32.4769	44.7663
						32.2659	42.1417
						32.4399	45.64
						32.3496	45.9
						32.6447	45.0779
						32.8548	94.8867
						33.6318	41.8329
						33.5425	39.2604
						33.8781	40.9885
						33.6814	42.5981
						33.6316	34.4997
						34.7352	35.4942
						32.2814	34.4978
						32.3936	34.935
						35.1603	36.7315
						34.4143	34.1818
						33.5124	42.673
						33.7777	37.3824
						33.6531	38.3147
						33.4685	35.5507
						33.3202	34.0398
						33.1286	34.3606
						33.9867	35.0144
						33.0898	33.399
						31.7587	32.7952
						31.3924	31.1381
						32.6206	33.1685
						32.5616	34.6258
						32.9102	34.0954
						33.0181	34.8775
						32.9594	35.7927
						33.2982	42.3241
						32.6169	36.0392
						33.22	43.2342
						32.8744	42.8238
						33.3473	34.3379
						33.0217	35.4316
						33.3047	39.6547
						33.3972	41.1509
						33.2827	41.1093
						32.5219	37.9905
						33.4426	41.034
						33.4428	36.9181
						33.5546	37.8157
						32.8217	39.4082
						32.875	35.5981
						33.0206	46.0861
						32.9128	36.9042
						33.2668	37.3455
						33.5094	37.4135
						33.8514	35.3368
						32.9903	34.022
						32.3511	33.6065
						32.3425	34.086
						33.4341	38.1187
						33.2825	34.1408
						32.691	34.9086
						32.8287	34.2269
						35.2935	41.209
						32.1968	33.5065
						32.4137	33.9005
						32.7653	34.4553
						31.9525	37.5288
						32.8816	34.7093
						33.7048	41.3498
						32.4474	33.9845
						34.3372	42.7719
						34.5465	40.0091
						34.9749	38.4205
						33.8691	43.8321
						33.2886	40.5069
						34.7359	40.7619
						32.5105	33.9807
						32.8093	36.7301
						33.6246	40.0792
						33.9112	38.7915
						33.3501	38.1531
						33.5997	38.4049
						33.5861	37.8099
						33.6983	38.5013
						33.8101	38.8886
						33.784	39.6487
						33.8851	39.4092
						33.3201	38.9852
						32.8125	36.993
						32.7575	35.9616
						32.6563	35.7834
						32.4453	36.5732
						32.9207	33.6563
						33.776	36.9899
						33.1887	37.8726
						33.2198	39.5198
						33.708	38.0011
						33.6441	39.409
						30.4325	32.0055
						32.847	32.5296
						32.8491	33.1768
						32.6527	34.9009
						32.5541	34.0592
						32.5425	33.6941
						32.4865	33.7601
						33.0101	32.1001
						32.5721	46.2951
						32.6906	39.1463
						33.3386	38.3392
						33.0139	45.1559
						33.0913	45.1175
						33.75	42.0377
						32.9795	45.213
						32.6483	35.6761
						32.8896	35.5463
						32.6707	45.9159
						33.1223	41.1874
						32.3345	34.5001
						32.562	32.8601
						32.9824	32.2605
						32.0667	32.8477
						32.1428	32.6509
						31.3383	131.452
						31.215	45.8172
						34.7251	35.0876
						33.3986	33.7401
						34.0591	36.5919
						33.6269	35.6508
						33.8608	35.1521
						34.031	37.648
						33.9229	35.4333
						33.9721	35.9895
						33.4706	34.0485
						33.1806	33.749
						32.795	33.686
						33.1625	33.2951
						32.8274	33.2756
						33.4019	41.0214
						33.05	36.933
						33.2294	35.9604
						33.7142	36.0031
						33.2419	38.8344
						32.5867	41.2075
						32.5427	38.2472
						34.4389	41.4133
						35.2409	43.3641
						34.4404	46.4893
						32.9546	33.2731
						32.6362	33.3599
						32.6052	32.1537
						32.9669	33.2792
						33.4167	35.0178
						33.2001	35.2132
						33.096	34.3564
						32.1022	35.185
						33.0975	40.119
						33.764	45.5487
						32.8167	41.4933
						33.1525	45.1423
						33.8569	45.0416
						32.5101	40.7772
						32.8135	46.6265
						33.0133	37.3119
						33.5025	47.3507
						32.911	35.6304
						32.6548	58.3077
						32.7846	47.7285
						32.5149	61.5054
						32.4206	44.1016
						33.8382	49.727
						33.4509	51.4246
						33.3037	39.6545
						33.3678	39.2285
						32.8874	34.5735
						33.3382	38.6245
						33.6203	38.8543
						32.7746	33.8046
						33.9308	40.0669
						32.4601	34.0033
						32.7977	33.3607
						32.4895	33.7903
						34.1231	47.2264
						34.3872	38.5051
						33.9759	37.121
						33.9852	38.8479
						34.0658	41.694
						34.1498	38.8568
						34.2557	39.5305
						33.4578	41.3118
						33.5754	36.9677
						33.1585	36.988
						32.6892	36.8096
						32.9547	38.8363
						33.1244	39.779
						33.2923	40.1274
						32.7429	39.5488
						33.0115	38.3368
						32.9377	37.8432
						32.5216	38.0367
						32.0323	35.7116
						33.3438	35.0553
						32.8116	34.9743
						34.5528	40.4464
						31.9892	32.0242
						35.0708	39.8223
						33.6588	39.8232
						33.1907	39.9836
						32.6248	34.6525
						33.1919	42.1865
						34.2109	38.6125
						33.098	37.165
						32.9389	39.0984
						32.5955	40.2368
						32.9026	36.8629
						32.8961	34.8449
						32.5305	34.4522
						32.9114	34.5022
						33.1517	34.6311
						33.5896	47.8648
						33.2837	49.2511
						33.1894	50.069
						33.2341	48.0146
						33.2199	49.1522
						33.1812	46.6722
						32.7494	35.3128
						33.5296	41.4812
						33.1493	47.4384
						32.9152	35.4803
						32.3042	45.2746
						32.4436	44.9052
						32.8808	33.7512
						32.5026	48.9308
						32.432	44.0649
						32.7338	44.5298
						32.662	43.1141
						34.227	37.6708
						34.174	38.5905
						33.2876	56.4186
						32.7012	38.2657
						32.33	38.3749
						32.4081	36.728
						33.0653	41.1237
						32.5358	32.3578
						32.9419	35.6759
						33.243	36.1565
						34.8636	40.7503
						32.1902	32.4022
						33.2279	47.381
						32.5619	42.3029
						33.0808	45.0853
						33.192	44.8354
						34.6059	38.9744
						33.2636	32.8287
						33.3187	31.4744
						32.361	32.9501
						32.746	34.213
						33.0388	34.6691
						32.2449	33.1087
						32.1286	32.6396
						32.1222	32.9248
						33.1773	51.2242
						32.8583	39.6619
						32.6001	39.9779
						32.2368	36.0056
						33.5114	48.0627
						33.6717	34.8774
						33.0204	33.9611
						33.1312	48.4393
						32.946	34.3705
						33.012	34.376
						34.0317	35.3436
						32.8912	34.1164
						32.4638	33.2983
						32.5867	33.0918
						32.3549	32.8503
						33.5794	50.4794
						33.0279	40.6001
						32.9248	44.9757
						33.2258	39.6299
						33.7588	37.7386
						33.8078	39.368
						32.9728	39.9904
						33.0701	40.3333
						34.9805	41.8221
						33.4827	52.1795
						35.3796	41.4286
						35.1872	43.16
						34.8564	41.2965
						34.4134	40.2545
						34.9633	38.8128
						33.0434	39.5336
						34.7354	42.4014
						34.2428	42.4601
						33.5886	37.0007
						33.6827	38.3318
						33.7133	35.0782
						32.4377	33.551
						33.8237	41.9258
						32.7753	33.3247
						32.3525	32.7153
						32.0396	33.9668
						33.1663	54.4407
						33.8748	39.3631
						33.392	53.2911
						32.8574	36.1672
						33.4271	49.4238
						33.4513	50.9041
						32.1806	33.0269
						33.2658	37.83
						33.0533	53.1873
						32.8137	49.0587
						33.0161	46.8208
						32.8418	47.5564
						32.5046	49.5145
						32.6388	45.8352
						31.9023	73.9225
						33.2664	41.6088
						33.4014	40.5461
						34.3222	37.1685
						32.9063	33.2096
						31.9641	39.9918
						32.8577	42.2189
						32.8019	45.7516
						33.2722	58.8094
						33.4428	55.0365
						33.1346	39.4937
						34.4801	41.9593
						32.3586	35.999
						34.6302	42.7706
						33.087	44.6694
						32.722	45.6696
						33.3373	45.1027
						34.3658	36.8103
						34.1527	36.8747
						34.2937	36.4645
						34.2307	40.686
						34.4763	40.2011
						32.6648	51.9197
						32.5507	43.6191
						32.2949	33.3039
						33.0557	35.4804
						33.0028	35.8802
						33.0409	59.5187
						34.8876	41.9059
						32.3003	32.6653
						32.8502	33.8459
						33.4862	40.3099
						33.1857	39.2405
						33.2648	39.6448
						33.2622	39.8368
						33.729	36.3375
						32.6827	37.8818
						32.8158	38.3702
						33.2493	45.2908
						33.2956	40.0673
						33.5768	35.8752
						32.4939	35.9966
						32.1392	32.1762
						34.2862	40.5633
						32.8022	41.0255
						34.2514	40.2249
						33.934	41.4817
						32.3226	32.7261
						32.9282	33.7306
						32.9671	33.8656
						33.1379	42.2307
						33.2838	40.9987
						33.4531	60.3207
						33.705	38.3485
						34.383	45.6031
						33.0502	39.8461
						33.4716	38.9216
						32.7647	46.9277
						31.6697	76.0107
						33.6525	39.7981
						32.6478	45.7006
						32.8888	53.8716
						34.1621	43.1752
						33.4975	39.4496
						33.0511	34.3945
						33.0581	46.3961
						34.8957	42.9307
						33.1369	41.5331
						33.3425	38.5988
						32.8621	38.7997
						33.0612	40.2842
						33.7506	34.1034
						32.7525	40.6747
						33.4021	42.075
						33.0808	65.4462
						33.3369	40.5203
						34.1285	43.8484
						32.8996	37.1759
						33.184	34.7121
						34.767	41.7879
						34.6846	41.8342
						34.6009	36.3173
						33.6769	40.2263
						32.5205	35.6287
						32.933	40.7055
						32.9969	37.1425
						33.2767	42.6464
						34.008	46.2429
						32.3786	44.2839
						34.5082	42.7843
						34.7999	42.2352
						34.7545	41.904
						33.278	37.0837
						32.3966	39.8426
						33.5447	37.3396
						33.703	48.0488
						33.5182	49.698
						32.1598	38.5824
						32.8148	51.1492
						33.2108	41.9649
						33.7275	37.5381
						32.4349	36.9244
						34.0372	45.3681
						33.2973	37.2864
						34.0901	36.3505
						34.0385	40.3087
						34.531	38.8862
						33.0136	33.5984
						32.7849	40.4815
						33.121	41.3561
						33.1258	44.4735
						33.0391	44.4479
						33.0173	40.6963
						34.185	37.8517
						34.1872	37.2045
						33.1612	35.6771
						33.1219	37.3952
						33.0076	35.6889
						33.6008	40.5265
						32.9924	51.5366
						32.7166	34.0114
						32.8741	41.246
						34.0448	43.6811
						33.9563	38.5474
						33.2042	39.571
						33.3293	52.365
						33.3543	38.1835
						33.6901	151.603
						33.0363	38.4938
						32.9812	33.9206
						32.9396	35.3957
						32.3996	41.1483
						32.4725	39.8045
						33.3425	38.3776
						32.7005	33.8788
						33.1313	41.497
						32.2331	36.7917
						32.6879	33.9449
						33.3449	50.6882
						33.3235	38.5785
						33.3252	46.9301
						33.3907	39.423
						33.1864	41.5888
						33.6945	34.8355
						32.714	38.2834
						33.5604	38.6018
						32.7668	46.1346
						33.0613	48.5211
						33.1528	49.6289
						32.8374	44.1243
						33.6512	39.0533
						32.3604	32.7014
						33.2754	38.2743
						33.4058	40.241
						32.7095	43.286
						33.4219	40.7684
						32.6619	37.7122
						33.1378	36.0939
						33.5032	44.0471
						33.8238	39.6079
						32.9196	34.6177
						33.1338	39.2701
						33.2461	37.3164
						33.3169	37.6079
						32.6805	37.8668
						33.3828	36.9233
						34.5535	36.5609
						33.4313	37.6463
						32.9127	37.0862
						32.7268	36.7705
						32.2698	38.5058
						34.0552	38.0727
						33.5072	38.013
						33.3899	36.7277
						33.8968	36.7409
						33.7791	37.186
						33.9976	37.3814
						33.0054	34.4901
						34.5705	43.7203
						32.9979	46.0006
						34.0882	44.534
						33.3003	37.5492
						34.0451	38.3714
						33.6646	38.1179
						34.3293	44.0653
						34.5343	37.516
						34.3726	36.8122
						33.0363	40.777
						33.8896	38.3883
						34.1405	43.5783
						33.2093	45.5882
						34.1522	38.0425
						33.5944	37.5419
						33.4983	41.6043
						33.1762	42.4701
						32.2386	41.0381
						31.8	40.471
						32.7452	40.9049
						34.4341	38.0952
						35.0307	37.6908
						33.2167	35.1715
						32.8399	37.1028
						33.0601	37.3929
						32.5584	38.5934
						33.5112	39.6043
						33.1999	41.0804
						33.8858	37.2218
						34.8997	36.5133
						34.5149	41.2992
						35.0497	41.3318
						33.2658	38.6394
						32.654	39.2099
						33.1474	46.4886
						33.656	42.5793
						33.0387	39.9565
						33.0337	35.502
						33.1056	39.2328
						32.8263	38.2028
						33.3766	40.7905
						33.0543	38.5892
						32.8647	37.3643
						31.9954	39.7445
						33.8339	47.7785
						34.3779	42.7941
						33.5053	36.8375
						32.5834	40.1239
						33.6051	42.9557
						33.9666	35.5693
						32.9466	41.5249
						33.2476	37.5972
						32.9714	38.5542
						32.8232	37.4346
						32.8101	37.056
						31.5979	43.1294
						33.5606	38.0693
						34.1002	38.8191
						33.3226	45.0026
						33.3982	37.5724
						33.0161	39.265
						32.7601	39.5836
						34.8617	45.0876
						33.2524	40.8395
						32.7681	38.682
						33.9852	37.272
						33.5846	35.7358
						33.651	36.6778
						33.2282	38.6215
						34.3376	40.892
						33.2273	35.9206
						33.4572	35.7655
						34.2027	37.3614
						33.6578	37.8998
						33.8594	37.1312
						35.0117	41.2531
						33.3135	37.4005
						34	38.4341
						33.4597	39.4815
						33.5845	37.3003
						33.196	37.4944
						33.442	39.2691
						33.1737	36.5451
						33.5287	39.1405
						33.5988	38.8575
						33.8117	39.3465
						33.537	41.2424
						32.8945	38.7324
						34.3208	41.0032
						34.6144	38.4118
						34.4538	41.6616
						33.6165	38.6166
						34.1669	40.4028
						33.0315	36.6408
						32.2616	39.7879
						33.608	38.8931
						33.2976	36.8326
						33.8341	40.8097
						33.4324	37.9669
						32.466	38.1026
						33.3524	41.0946
						32.7249	38.8872
						34.2812	42.8542
						33.866	44.6271
						33.5596	36.0349
						32.8876	39.4738
						32.6658	37.4203
						32.964	38.975
						34.3973	48.2166
						32.4605	40.6474
						34.2036	46.2884
						32.5735	38.3911
						33.809	35.0136
						33.7441	36.8385
						33.5614	36.8321
						33.2588	39.9156
						33.1306	39.859
						33.5155	38.1768
						33.324	36.458
						33.537	36.0013
						32.6476	40.0662
						33.852	44.5107
						36.1957	51.9529
						35.6808	51.1217
						32.5032	38.0882
						36.2401	44.2584
						33.1864	36.7658
						32.3314	34.9502
						32.6495	34.254
						34.2463	38.3225
						33.7663	38.7038
						33.0196	39.6008
						33.1874	40.742
						33.0467	38.8814
						36.2535	53.5681
						33.4634	40.0976
						34.4101	43.0568
						33.6255	42.3942
						33.4072	40.3167
						33.5922	45.5308
						32.2731	38.1144
						33.6559	40.5358
						33.94	39.2136
						35.2234	48.978
						33.8024	38.3117
						33.9594	44.5831
						33.5273	39.2958
						33.0039	38.0957
						33.9652	38.6653
						33.6142	38.9151
						34.0626	37.8458
						34.5712	37.4216
						34.1054	37.3354
						32.8871	40.9214
						33.1683	39.9645
						34.2722	37.6429
						34.0323	37.4394
						32.9547	39.7653
						33.5567	40.3408
						34.0205	37.9464
						33.3519	44.4364
						34.4656	41.1859
						33.0504	37.7721
						33.9526	44.3933
						33.6477	46.8226
						33.7804	42.9181
						33.7237	43.5092
						32.9728	42.7456
						33.5369	39.4155
						33.5661	42.6879
						34.3116	40.5315
						33.5222	40.8593
						33.3874	39.4848
						32.9881	42.8807
						33.3811	38.1817
						32.9041	38.881
						33.2811	39.5504
						33.2638	40.222
						33.6681	38.8406
						32.7375	38.0952
						34.159	37.5446
						33.0275	38.0131
						33.1677	42.0903
						33.6569	44.1679
						33.7701	39.1557
						33.6156	38.4956
						33.9706	37.6535
						34.2366	39.2807
						33.9084	39.792
						32.2388	41.6434
						31.4822	45.327
						31.4919	43.6311
						31.5901	42.3271
						34.5785	39.3768
						33.7838	39.0595
						32.8377	47.6773
						33.4834	38.0006
						32.0623	38.3891
						33.2619	41.1298
						31.9117	41.4725
						34.4145	40.7295
						33.084	39.3374
						33.4403	37.5168
						32.8452	37.2943
						33.4883	39.3937
						32.8896	39.785
						32.5898	39.159
						32.9826	39.7765
						32.9474	41.177
						32.7801	40.4324
						33.3507	43.4231
						33.0933	40.0001
						33.1669	38.0663
						32.9795	36.9702
						33.7118	43.7659
						32.9793	41.86
						33.268	42.883
						32.9172	44.274
						33.4848	41.8399
						33.9465	45.1962
						32.7803	37.3157
						32.809	35.9301
						32.1262	40.5204
						31.9271	39.7237
						34.5295	40.7662
						33.009	39.6395
						32.9814	39.4289
						33.0047	41.2055
						33.0031	44.1367
						33.3986	46.6088
						32.5479	44.5951
						32.7127	44.8833
						33.0635	44.2004
						33.1102	43.2458
						33.2815	44.3756
						33.4251	45.781
						33.1255	44.3615
						32.9995	41.8251
						35.1669	41.3476
						33.4968	40.804
						33.3203	41.1537
						32.9612	39.6488
						32.9629	42.9167
						33.1231	44.5943
						33.1841	42.2714
						37.0915	47.2563
						32.9906	43.1665
						33.5893	47.3816
						33.9795	45.9627
						34.039	46.8769
						34.0983	36.4577
						34.2464	37.5363
						32.3375	38.0608
						32.1886	38.7441
						33.5319	38.3017
						31.5832	43.4085
						33.1738	38.7431
						33.5504	40.0036
						33.2665	43.4116
						34.0871	46.5848
						33.9115	41.6467
						33.3066	38.2173
						34.422	45.7247
						34.1369	43.7607
						33.821	41.218
						33.1798	38.7789
						33.7446	40.6709
						33.0666	40.1812
						32.8592	40.2595
						33.5186	43.8364
						33.473	39.4172
						33.6705	43.388
						34.1792	37.5476
						34.0076	39.5841
						36.488	45.0477
						35.7379	45.5882
						35.0009	43.9566
						32.3581	35.7785
						33.4743	40.239
						31.7658	40.204
						33.9785	40.1352
						33.005	38.8714
						33.2422	40.1383
						32.885	38.2882
						32.9139	38.691
						33.3408	40.5387
						32.9145	41.3211
						33.2696	40.7488
						33.2616	41.5328
						33.8056	46.3536
						33.6266	40.2498
						33.74	42.1516
						33.3569	40.4808
						33.2387	40.1058
						33.4122	40.4931
						33.2851	40.8146
						34.9819	41.0373
						34.4845	38.8637
						33.7476	46.7068
						34.3912	37.8849
						33.4403	37.8253
						33.7356	38.908
						33.9102	40.5725
						33.3323	40.6911
						36.3469	45.8103
						36.2762	46.0358
						32.9616	39.1496
						32.1953	34.7977
						32.1358	34.7828
						33.7207	37.9954
						33.196	43.9588
						34.0765	39.245
						33.0352	44.9762
						34.8625	46.7317
						34.3234	47.5645
						34.0466	48.3235
						34.3099	48.0201
						33.7682	42.5964
						32.1214	34.33
						33.8705	40.6745
						33.4615	41.9434
						32.5736	38.0092
						33.6712	42.738
						33.4804	43.7849
						33.1957	41.3991
						32.8665	39.2681
						31.8077	38.7448
						32.054	42.3226
						32.2336	47.6398
						31.9791	46.3811
						31.7261	41.918
						31.6919	44.1713
						32.3583	46.0216
						32.7129	44.1825
						32.4223	45.9357
						35.3229	54.8161
						34.9268	52.5141
						35.464	49.8447
						33.3623	37.4195
						32.9117	38.2239
						33.1755	41.7573
						32.865	43.8007
						33.2384	42.6433
						32.7122	35.9259
						32.512	41.2467
						32.6156	45.8845
						33.6507	43.4484
						33.4346	36.1268
						33.5579	41.3605
						32.7692	42.2349
						32.8657	42.0412
						33.352	42.696
						32.5817	45.978
						32.7942	43.1715
						32.9805	37.1392
						32.8481	34.5163
						32.8378	36.1733
						32.8492	35.645
						32.9774	36.7501
						32.4521	34.713
						32.9545	37.3135
						32.9393	38.8368
						32.6945	41.6903
						32.501	42.3259
						32.8668	42.6073
						32.7818	43.4346
						33.071	42.8369
						33.0369	40.1766
						32.8668	40.2223
						32.9001	41.5788
						32.8609	42.9811
						32.9064	44.5297
						32.6768	46.0505
						32.9369	44.702
						33.1327	46.1434
						32.6603	48.7337
						33.0399	45.7318
						33.2334	45.7084
						33.2526	47.6764
						33.172	45.3415
						32.6783	44.2688
						32.838	43.2704
						32.741	43.1693
						33.9614	43.7399
						33.6246	41.0297
						32.6252	40.3962
						32.8373	40.2568
						32.5482	42.2478
						33.1198	43.5613
						33.1394	42.9269
						33.0378	42.7073
						33.506	43.4096
						33.0168	44.4318
						33.486	44.3551
						33.6236	42.4404
						33.0384	40.8395
						33.2929	42.5026
						33.7636	44.2833
						34.0827	46.8975
						32.611	36.2569
						34.5858	48.0639
						32.1446	39.0175
						34.2278	47.6443
						33.8959	48.5543
						34.0451	47.1501
						34.3592	46.3649
						33.9073	44.9954
						33.8726	44.5661
						33.7617	45.2338
						33.6094	41.2466
						34.0981	42.4844
						33.7363	43.2187
						33.7065	44.1971
						32.9841	46.0321
						33.1795	45.6412
						33.0575	46.2947
						33.1575	45.3468
						33.8648	42.5234
						34.2885	42.7281
						33.9104	38.2521
						33.8623	38.9232
						33.2102	38.2258
						33.1956	41.7838
						32.7064	39.547
						32.9653	39.46
						33.1827	39.1235
						33.4205	38.9673
						33.5738	37.8528
						33.2415	36.3072
						32.9839	37.7261
						33.2454	37.383
						33.4773	37.9193
						33.9654	39.2262
						33.1961	41.4255
						32.9658	39.9414
						32.7775	43.8748
						33.2252	41.9575
						33.1441	37.6123
						33.5775	43.9321
						34.4822	42.9433
						33.7793	40.1854
						33.5309	44.1816
						33.5627	45.4376
						32.6909	38.6411
						35.3149	53.7966
						35.4896	51.6581
						32.1403	38.6449
						33.683	42.1708
						33.149	42.303
						33.5818	43.2269
						33.0357	42.6413
						34.0157	41.8743
						36.3629	43.2406
						36.1587	45.4286
						33.4635	40.8131
						33.9701	39.9331
						33.9677	41.2828
						33.8992	37.9519
						34.3839	38.5846
						33.6936	37.806
						33.6813	43.386
						34.2424	40.3312
						34.341	41.7755
						34.1438	50.257
						32.4635	41.2053
						34.2684	46.0946
						33.1364	40.2205
						33.2459	47.0706
						33.5007	47.5017
						34.0276	48.2187
						34.0111	45.293
						32.9852	43.4485
						31.9966	39.9217
						31.6343	41.1978
						32.8421	53.8568
						31.9362	49.0382
						31.6448	47.0814
						31.5831	49.3142
						31.7501	46.3196
						31.756	45.9913
						31.8846	43.5195
						31.5114	42.9608
						32.5354	52.2175
						32.1038	46.705
						32.3148	46.1858
						32.2399	52.2316
						32.1665	52.3166
						32.3003	47.3082
						32.2808	48.1266
						32.4677	51.3882
						32.5477	50.9226
						32.3517	52.9602
						32.2356	53.2948
						32.0527	48.5685
						32.6264	46.3359
						33.4069	46.5503
						33.1145	47.5342
						33.4436	45.4536
						32.9302	40.4575
						33.314	41.9107
						33.3965	40.8912
						33.007	38.6662
						32.786	42.5072
						32.7772	41.4527
						32.375	43.1887
						32.9487	36.2222
						32.8838	36.1311
						32.658	35.5005
						32.5901	36.5257
						32.8395	37.6531
						32.6009	39.0706
						32.4469	39.8843
						32.9955	38.7151
						32.4918	41.6335
						33.3616	43.0036
						33.5184	41.801
						33.0839	41.6037
						33.1064	40.0123
						33.6221	40.9504
						33.3882	42.8481
						33.6157	43.5966
						33.9124	44.8654
						33.4355	46.1565
						33.3487	45.1456
						33.2541	45.86
						33.3238	45.4263
						33.2767	46.6158
						33.2045	44.8612
						33.5548	45.2927
						32.8264	45.8832
						32.7705	43.916
						32.6556	43.0646
						33.778	43.74
						33.522	42.2459
						32.8541	41.6741
						32.3291	40.2078
						33.0626	40.8197
						33.0705	41.5446
						32.7165	42.1719
						32.7238	40.4219
						33.1698	38.5991
						32.8467	37.8389
						32.8552	37.6781
						33.4314	45.475
						33.0312	41.7806
						32.5761	41.2958
						32.9618	42.8037
						33.3747	42.0332
						34.4031	46.1618
						31.6273	40.647
						31.701	42.8296
						31.6337	40.6867
						31.9994	40.655
						34.4813	46.5859
						34.2638	46.5255
						33.8634	47.5005
						33.72	46.9893
						33.5177	46.0773
						33.3739	45.1785
						33.2302	42.9569
						33.6469	44.2729
						32.3281	48.2043
						32.7527	47.0082
						33.2971	46.3092
						33.6003	41.9124
						33.7893	43.3986
						33.03	46.5437
						33.0891	45.6293
						33.48	44.6052
						34.0042	43.3032
						34.198	40.1726
						33.5849	40.8952
						32.9818	39.5555
						33.1644	40.0086
						33.3405	36.1981
						33.6001	37.1173
						33.2548	36.748
						33.471	36.5967
						33.1977	37.9051
						33.2365	37.2584
						33.9079	36.7255
						33.9079	41.3778
						33.6993	39.6738
						34.9956	50.2908
						35.4108	49.4126
						35.3603	49.4535
						36.0059	49.2578
						36.4531	45.7809
						33.1226	39.1927
						36.1475	44.3034
						36.7872	44.8087
						35.5035	45.6556
						34.2769	45.1628
						34.7166	42.2395
						34.8049	42.3554
						34.5822	42.6585
						33.1008	39.6032
						33.1078	40.4409
						33.4853	39.4614
						33.7861	39.9702
						34.0214	39.8168
						34.0184	39.7533
						33.4007	40.1583
						33.1511	38.3504
						33.8741	42.4396
						33.1184	38.3305
						33.731	37.4845
						33.5805	37.7143
						33.3087	40.4421
						33.1607	42.6762
						33.3535	40.5357
						33.5416	40.1259
						32.8349	44.3666
						32.442	42.5219
						31.9536	44.68
						33.0661	68.6481
						32.4167	52.0284
						32.251	50.5156
						32.1375	47.708
						32.2503	48.0857
						32.2894	46.1825
						31.8518	52.8496
						32.1953	56.6115
						32.7447	57.8182
						32.8642	48.1666
						33.7166	50.864
						31.9002	48.3839
						31.8736	48.4666
						32.3504	49.9941
						32.1235	53.2652
						32.3938	60.0559
						32.7027	59.7883
						32.5864	59.2013
						33.4905	54.2327
						32.6604	51.5854
						33.125	49.3012
						33.9619	44.8459
						33.2075	48.037
						32.6746	50.0097
						32.7868	47.5951
						32.6913	45.6646
						32.7333	43.7905
						33.0989	43.8408
						33.3299	43.7581
						33.1659	40.1594
						33.278	39.6833
						33.4978	40.4138
						33.1042	42.2137
						32.9351	41.3553
						33.0764	40.6846
						32.95	39.3566
						32.9102	41.0385
						32.9145	39.3896
						32.8204	41.1033
						33.3423	41.3546
						33.5106	42.1731
						33.3975	44.6026
						33.7125	40.2323
						33.2344	38.9254
						34.5239	40.1704
						34.0885	42.7272
						34.4517	41.2881
						34.0334	45.1058
						33.3998	45.7492
						34.0684	44.9837
						33.7976	46.2594
						32.8672	46.6086
						32.962	44.4545
						33.0575	45.0496
						32.9698	44.1809
						33.0465	44.9381
						33.5896	43.2048
						33.4644	44.9273
						33.5839	45.904
						33.0837	43.1136
						33.0047	42.4734
						33.1194	41.9099
						33.2168	42.4076
						33.0439	43.1438
						33.0019	43.5789
						33.2498	43.2772
						33.5351	41.7078
						33.4894	44.8959
						33.6618	44.6606
						32.6796	40.8234
						32.7682	40.575
						32.6952	42.0646
						33.3724	45.211
						34.221	47.4592
						33.8323	45.4306
						33.3405	45.0212
						33.7397	45.8978
						34.5473	45.8614
						33.6968	37.9845
						34.2513	48.0451
						33.6379	45.7321
						34.1309	48.6426
						34.1594	47.0101
						33.1273	39.6943
						32.7596	46.2531
						32.377	46.9818
						32.5544	48.7644
						32.422	49.1443
						32.24	49.1312
						32.6857	48.2514
						33.0441	45.8361
						32.8502	44.6405
						33.2472	47.1676
						32.7566	46.0772
						33.8897	34.7766
						33.4265	36.0627
						33.8563	40.5984
						33.0765	43.5648
						35.8678	49.1161
						35.3675	48.9733
						35.7992	50.9877
						36.4635	48.1699
						36.6858	45.5408
						35.7021	45.3484
						36.3652	49.1464
						36.5802	47.6171
						36.201	48.5151
						35.6933	57.2646
						33.9262	49.5687
						33.5734	43.0426
						32.4484	39.2481
						34.2241	41.879
						34.1884	43.0961
						32.9077	42.6113
						32.8393	39.0191
						33.0331	39.5618
						33.5545	39.5978
						33.4145	39.2101
						32.7892	39.1498
						32.9393	38.231
						33.0368	38.8027
						33.8179	37.5628
						33.7688	36.1594
						34.0818	36.0661
						33.546	36.8288
						33.3737	41.2329
						33.3997	41.3799
						33.2925	37.7359
						33.5139	43.7132
						33.1677	49.6168
						32.4956	46.1998
						32.2842	43.2977
						32.0522	43.9409
						32.1762	47.3518
						33.6357	45.9649
						33.2811	59.5651
						33.3032	66.7471
						32.7279	68.3768
						35.7267	68.7931
						34.1306	59.336
						33.6524	57.0763
						34.2392	53.5545
						34.5096	50.7813
						33.1518	52.8564
						32.7768	48.7437
						33.4779	46.1794
						32.2231	50.8519
						32.1087	51.4062
						32.0192	53.0863
						32.3234	55.7954
						32.7401	57.1327
						33.4493	57.3585
						34.0616	65.6129
						34.5257	50.327
						34.4615	48.872
						34.2297	57.8417
						33.2356	53.6941
						32.8371	47.2247
						32.7956	44.6081
						32.5056	40.6483
						32.6851	39.9473
						33.474	45.2832
						33.3214	44.0528
						32.954	45.6976
						33.34	46.043
						33.5368	45.4831
						33.4825	46.4677
						32.8307	40.8613
						32.6496	43.2164
						33.3608	43.6679
						33.2462	41.933
						32.9013	42.1202
						32.9855	44.4906
						32.726	44.8886
						33.3561	40.4784
						32.4599	40.9572
						33.5274	40.8668
						33.9506	39.4309
						33.9004	42.0353
						35.1381	42.7645
						33.4599	43.7767
						33.1743	47.4548
						33.6431	47.0839
						33.1217	46.3258
						33.0781	47.1346
						33.367	46.4928
						33.5821	43.7964
						34.3183	40.6607
						35.1652	46.4941
						34.5081	41.5113
						34.7728	45.2374
						34.6184	46.2414
						34.758	48.2002
						35.4218	44.7674
						34.4581	42.1962
						35.0085	46.9876
						35.1148	47.544
						35.141	48.7059
						36.2471	45.3434
						34.4059	46.5452
						33.381	45.1386
						32.6189	42.1663
						32.7814	42.107
						32.7215	41.9957
						33.0863	44.5201
						33.64	46.5451
						33.6668	45.0875
						33.0499	44.6103
						34.0621	43.1173
						33.162	43.0868
						33.3347	43.8154
						33.2653	42.9581
						33.8971	41.6568
						33.5659	42.9789
						33.9996	46.9905
						33.5654	46.1804
						33.5134	46.0599
						32.5254	41.5818
						32.5506	40.5933
						32.5988	38.7816
						32.7919	38.5728
						32.6137	37.7908
						36.3513	45.2581
						36.2011	43.0691
						35.379	47.5709
						36.0508	52.9989
						35.6916	49.1264
						35.5551	52.6189
						35.5457	65.7958
						33.6796	62.9007
						33.2777	55.8139
						33.5462	59.7186
						33.5038	53.4089
						33.7212	46.5556
						33.7247	45.4811
						34.2541	42.8729
						34.189	44.5333
						33.8223	41.3474
						32.9516	41.2445
						32.8746	40.1228
						32.6227	38.0352
						33.151	38.3668
						33.1862	38.9156
						33.6934	38.233
						33.2533	38.0027
						33.4419	38.6461
						31.5844	39.5373
						33.9795	43.351
						33.0952	44.0349
						32.3342	45.1749
						32.401	46.4849
						32.5508	36.3978
						33.6091	36.2376
						33.4429	36.3669
						33.1073	55.2124
						33.9753	62.4877
						32.9085	53.0875
						32.4238	49.01
						33.5083	63.3526
						33.1455	61.5416
						34.3063	50.4971
						33.0989	57.7635
						32.9746	52.4424
						33.0913	59.1298
						33.8308	64.7803
						34.9912	61.1597
						35.1995	59.817
						34.2911	59.57
						34.0432	60.4636
						33.5462	53.6636
						33.2793	48.3982
						32.5648	47.3287
						31.9669	47.6534
						31.9849	49.3411
						32.5439	52.7186
						33.1408	52.8512
						33.9077	51.436
						33.6821	55.5256
						34.4572	57.576
						34.3475	50.9778
						34.7573	58.5991
						34.1793	57.1421
						33.9214	61.6819
						33.3769	51.7066
						32.6333	45.7985
						32.7935	46.5059
						33.3963	54.6711
						33.1321	45.4789
						32.7483	46.2694
						32.8551	40.208
						32.5436	40.8462
						32.9087	41.2939
						33.3371	46.6201
						33.1556	44.0254
						32.7724	43.5827
						32.8198	41.6057
						32.4997	41.4158
						32.6802	42.6824
						33.0624	47.3869
						33.3745	48.8839
						32.8744	44.7984
						33.1093	49.0932
						34.3957	44.1564
						34.0618	46.0929
						34.7162	48.7771
						32.8589	54.6724
						33.407	57.1891
						33.3858	49.3914
						32.9985	48.4234
						33.0567	48.5402
						33.0156	45.5246
						33.9594	42.0529
						92.9975	112.703
						39.2781	70.4365
						33.9862	41.85
						34.2471	46.4971
						33.6805	45.3564
						34.4653	43.2978
						35.427	41.865
						34.4515	37.8812
						35.2454	39.117
						35.1768	49.7349
						35.6472	48.8622
						35.5392	48.892
						35.5272	49.4152
						34.5178	46.7775
						33.2827	43.3005
						33.2096	43.7261
						34.208	44.8018
						33.9792	47.0905
						33.1435	48.3594
						33.1031	46.57
						32.8729	42.7083
						32.6914	40.7857
						33.159	38.9479
						33.0973	36.8679
						34.7235	38.0235
						35.7747	41.8067
						35.6777	42.7652
						35.7209	43.5655
						35.1069	44.4656
						34.8747	45.9031
						34.7854	46.0415
						34.3388	63.5732
						35.0464	76.6262
						33.8949	70.7135
						34.3222	70.2595
						34.2775	64.7956
						32.9522	57.0145
						33.9104	54.8794
						34.504	52.8689
						34.3303	49.9765
						32.3427	42.1604
						32.9806	40.4055
						32.6092	38.8585
						32.6694	38.468
						32.8593	38.0923
						32.8947	38.9906
						32.9611	38.2665
						32.9113	38.4713
						33.4904	38.7013
						33.7451	39.1608
						32.6256	34.7217
						31.9427	44.5943
						32.2018	44.4318
						32.1717	40.1268
						31.8511	42.6505
						34.5487	48.642
						33.9877	44.5974
						33.9692	55.8374
						33.1548	60.3139
						33.6011	66.7527
						33.7482	61.3189
						34.1849	53.8821
						33.11	69.8551
						33.8104	65.237
						33.8124	66.5483
						33.4434	56.8959
						33.7451	48.9181
						33.5624	45.3317
						33.0908	52.1669
						33.4805	47.806
						34.6147	47.8867
						34.3577	45.8722
						34.4129	44.7038
						33.7461	52.9045
						35.6123	61.9644
						34.3137	59.0394
						35.1021	54.024
						34.8525	49.538
						34.6975	56.4888
						33.4535	51.1504
						32.9714	48.298
						33.3609	53.3869
						33.5097	57.5551
						33.3738	53.2664
						33.0092	50.4168
						33.223	48.8598
						32.9563	46.8393
						33.6306	51.7851
						33.1147	52.2837
						33.5328	52.6631
						33.5924	51.1333
						33.127	50.6846
						33.1235	48.5876
						33.0496	51.9485
						33.5332	40.1062
						34.007	57.4222
						34.5427	57.243
						34.7738	53.7024
						34.373	53.8641
						34.4929	52.0527
						34.1471	55.3131
						34.2373	60.8899
						34.5729	79.5787
						33.6451	68.0282
						33.8999	63.2731
						32.6594	43.423
						32.8344	42.0097
						32.8031	39.4816
						33.263	41.4554
						34.7964	40.8587
						33.439	43.0173
						32.9818	49.0732
						33.3547	47.3484
						33.4833	47.834
						33.9465	44.5567
						34.4905	41.2872
						33.8521	40.506
						34.0665	41.9003
						34.0514	40.2855
						33.714	41.6645
						34.5847	43.2343
						33.9863	42.0815
						34.5223	43.6515
						34.26	46.7194
						35.1085	44.0386
						34.2449	41.5216
						35.0719	50.2205
						33.8175	45.5027
						32.9119	44.7564
						33.7668	41.6282
						33.3304	40.0864
						33.8763	41.1536
						34.4637	46.4288
						34.9492	43.323
						34.6538	44.506
						34.4976	47.6469
						33.7407	54.4747
						35.5757	70.6711
						32.2221	32.8512
						32.5767	33.7895
						32.7304	36.35
						34.6971	76.5619
						33.7942	41.5814
						35.3824	77.7265
						34.0634	61.6045
						34.292	42.1823
						33.7713	49.0409
						33.9069	48.7032
						32.8842	40.2377
						32.7525	39.6683
						32.4474	38.5261
						34.3819	39.1511
						34.0078	40.3966
						33.0461	36.6179
						52.14	43.8308
						48.0147	43.5456
						33.4744	43.6444
						34.1339	64.7574
						34.4089	62.2104
						33.5191	53.563
						32.4061	43.0027
						32.3686	49.597
						32.2593	50.477
						32.2034	52.9101
						31.9071	45.6
						32.1256	46.969
						31.8996	36.4752
						31.9568	38.8071
						34.0377	47.362
						33.6527	55.71
						33.259	55.2327
						33.6529	49.6328
						34.6762	78.5306
						33.4057	70.9213
						33.5365	57.3482
						32.8352	67.4838
						35.0739	53.8465
						34.7687	44.3348
						33.566	45.7858
						32.8809	49.7246
						33.6312	48.1694
						32.7126	39.058
						32.0495	34.9489
						33.8905	44.6748
						34.8593	58.7112
						35.0332	47.0875
						34.4371	40.6048
						34.0276	41.9143
						33.9012	46.0592
						33.464	57.2286
						33.1661	58.1347
						33.332	52.6023
						33.5176	53.6109
						33.3877	55.3592
						34.1182	60.7613
						33.2771	51.6627
						32.8435	48.772
						32.8061	49.0041
						33.1112	52.1988
						33.2617	53.7053
						33.4591	57.7579
						34.7066	55.2066
						34.1716	64.3458
						35.0157	64.0048
						34.8205	64.6105
						35.3376	56.3
						34.2283	47.3807
						32.2144	38.9831
						34.211	46.7244
						34.7699	72.6533
						33.5308	66.7001
						33.506	66.322
						33.122	57.3395
						33.3574	61.7879
						32.3256	47.195
						34.8279	55.6417
						33.7831	47.0725
						32.6097	40.267
						32.3732	37.5285
						33.4023	37.2935
						34.2818	39.1766
						32.939	45.6069
						32.9557	45.9737
						32.0969	33.7896
						33.6833	45.3582
						33.3775	44.2
						33.261	43.7782
						33.1774	44.0035
						33.2781	42.9608
						33.2975	46.0002
						32.9248	39.0486
						34.3135	45.7032
						34.0486	50.3613
						34.5062	48.882
						32.9601	49.6747
						33.404	47.3511
						33.3316	45.3269
						32.6311	40.2403
						33.4864	43.9831
						34.6018	38.2588
						33.3188	43.541
						33.3085	42.81
						32.5815	39.0968
						33.2925	44.2353
						33.3408	47.0932
						33.3234	43.1202
						32.8128	38.8041
						32.288	51.6361
						32.1618	37.4842
						33.4474	69.7705
						35.1316	81.8402
						35.0635	66.0248
						33.7266	50.8989
						34.457	49.5083
						32.7935	44.3966
						32.5273	42.6616
						32.6755	40.0365
						34.2191	39.9263
						33.7335	48.7825
						33.3433	39.5292
						33.0475	36.6608
						32.8157	35.1251
						31.8632	41.146
						32.4681	35.5228
						43.4605	47.185
						50.5618	46.2645
						34.1113	49.0897
						32.837	41.0267
						32.7743	46.6871
						32.4316	41.0059
						32.3636	38.2678
						32.4264	42.1699
						32.348	41.5797
						32.1615	41.9257
						32.2826	49.7562
						34.2802	44.153
						34.5291	49.9655
						32.073	41.0787
						31.9796	40.4861
						34.1027	45.2953
						33.6738	53.1519
						34.8729	74.6143
						33.541	68.5564
						33.5534	69.0958
						34.3488	65.38
						32.2729	48.0329
						32.2211	43.4921
						32.3287	45.2218
						32.3556	36.9678
						33.2981	47.2469
						34.5719	47.7363
						33.4245	46.4921
						32.6634	36.281
						32.6805	36.2264
						33.4073	36.991
						32.3893	51.4241
						32.8319	47.5757
						34.0677	35.8446
						32.7356	45.0764
						33.8418	45.334
						34.4143	46.3925
						33.6134	49.1028
						33.2715	47.3609
						33.1283	49.2168
						33.0694	45.2895
						34.0667	40.6637
						33.8678	45.6079
						33.9658	46.3779
						34.7907	40.9776
						32.7903	47.0799
						33.2677	41.4734
						35.156	58.4232
						33.6551	61.2806
						34.8546	48.9367
						34.9699	68.564
						35.9931	65.0804
						34.2778	77.0397
						34.7478	65.2523
						34.8662	60.619
						35.6974	77.4395
						34.3325	74.2374
						35.0533	80.8565
						35.4261	72.6163
						33.2597	56.4307
						32.5099	48.9624
						34.1705	53.0071
						33.8206	52.0691
						33.5679	56.0596
						33.4524	48.5632
						34.5447	41.6756
						33.7338	49.0258
						32.8676	39.597
						32.8413	50.6734
						32.8832	51.5574
						32.5967	49.1458
						33.069	34.8359
						33.2624	34.6011
						32.8999	45.5464
						32.0665	36.6252
						34.1325	37.4027
						52.7831	41.1024
						53.3789	44.418
						51.9363	45.3336
						35.8155	42.6419
						33.9856	39.6273
						32.4334	53.7746
						32.5174	40.87
						34.4012	54.6939
						35.9433	57.4283
[truncated: 5,230 more rows]

## Sheet: SupplementaryFig.1
lon	lat
-155.316	19.5697
-155.316	19.5697
-155.316	19.5697
-155.316	19.5697
-155.316	19.5697
-155.316	19.5697
-155.316	19.5697
-155.316	19.5697
-155.234	19.4143
-149.347	68.6279
-149.347	68.6279
-149.347	68.6279
-149.347	68.6279
-149.347	68.6279
-149.347	68.6279
-149.347	68.6279
-149.347	68.6279
-147.536	65.192
-147.536	65.192
-147.536	65.192
-147.536	65.192
-147.536	65.192
-147.536	65.192
-147.536	65.192
-147.536	65.192
-123.217	39.0997
-123.217	39.0997
-123.217	39.0997
-123.217	39.0997
-123.217	39.0997
-123.217	39.0997
-122.684	38.9114
-122.684	38.9114
-122.684	38.9114
-122.684	38.9114
-122.684	38.9114
-122.684	38.9114
-122.632	38.995
-122.632	38.995
-122.632	38.995
-122.632	38.995
-122.632	38.995
-122.632	38.995
-122.562	37.89
-122.562	37.89
-122.562	37.89
-122.562	37.89
-122.562	37.89
-122.562	37.89
-122.562	37.89
-122.562	37.89
-122.562	37.89
-122.562	37.89
-122.562	37.89
-122.562	37.89
-122.562	37.89
-122.562	37.89
-122.562	37.89
-122.562	37.89
-122.562	37.89
-122.562	37.89
-122.562	37.89
-122.562	37.89
-122.562	37.89
-122.562	37.89
-122.562	37.89
-122.562	37.89
-122.562	37.89
-122.562	37.89
-122.562	37.89
-122.562	37.89
-122.562	37.89
-122.562	37.89
-122.367	38.2739
-122.367	38.2739
-122.367	38.2739
-122.367	38.2739
-122.367	38.2739
-122.367	38.2739
-122.13	44.21
-122.13	44.21
-122.13	44.21
-122.13	44.21
-121.97	44.28
-121.97	44.28
-121.97	44.28
-121.97	44.28
-121.956	45.8242
-121.956	45.8242
-121.956	45.8242
-121.956	45.8242
-121.956	45.8242
-121.956	45.8242
-121.956	45.8242
-121.956	45.8242
-120.948	37.3351
-120.616	37.6207
-120.59	37.6261
-120.529	37.4885
-120.369	37.4677
-120.35	55.7667
-120.35	55.7667
-120.35	55.7667
-120.35	55.7667
-120.35	55.7667
-120.35	55.7667
-120.167	55.7
-120.167	55.7
-120.167	55.7
-120.167	55.7
-120.167	55.7
-120.167	55.7
-119.73	37.1166
-119.73	37.1166
-119.73	37.1166
-119.73	37.1166
-119.73	37.1166
-119.73	37.1166
-119.73	37.1166
-119.73	37.1166
-119.533	55.1833
-119.533	55.1833
-119.533	55.1833
-119.533	55.1833
-119.533	55.1833
-119.533	55.1833
-118.683	55.7167
-118.683	55.7167
-118.683	55.7167
-118.683	55.7167
-118.683	55.7167
-118.683	55.7167
-114.442	53.0879
-114.442	53.0879
-114.442	53.0879
-114.442	53.0879
-114.442	53.0879
-114.442	53.0879
-114.442	53.0879
-114.442	53.0879
-114.442	53.0879
-114.442	53.0879
-113.564	53.535
-113.564	53.535
-113.564	53.535
-113.564	53.535
-113.564	53.535
-113.564	53.535
-113.564	53.535
-113.564	53.535
-113.564	53.535
-113.103	37.6756
-113.103	37.6756
-113.103	37.6756
-112.852	49.6745
-112.852	49.6745
-112.852	49.6745
-112.767	49.6833
-112.767	49.6833
-112.767	49.6833
-112.767	49.6833
-112.767	49.6833
-112.767	49.6833
-112.472	40.1859
-112.472	40.1859
-112.472	40.1859
-112.472	40.1859
-112.472	40.1859
-112.472	40.1859
-112.472	40.1859
-112.472	40.1859
-112.136	35.3855
-111.867	35.539
-111.605	35.2969
-111.273	35.1444
-111.203	56.6733
-111.203	56.6733
-111.203	56.6733
-110.979	32.0823
-110.979	32.0823
-110.979	32.0823
-110.979	32.0823
-110.979	32.0823
-110.979	32.0823
-110.979	32.0823
-110.979	32.0823
-110.979	32.0823
-110.979	32.0823
-110.979	32.0823
-110.979	32.0823
-110.979	32.0823
-110.979	32.0823
-110.979	32.0823
-110.979	32.0823
-110.857	31.8703
-110.857	31.8703
-110.857	31.8703
-110.857	31.8703
-110.857	31.8703
-110.857	31.8703
-110.857	31.8703
-110.857	31.8703
-110.563	44.9711
-110.563	44.9711
-110.563	44.9711
-110.563	44.9711
-110.563	44.9711
-110.563	44.9711
-110.563	44.9711
-110.563	44.9711
-109.15	27.55
-109.15	27.55
-109.15	27.55
-109.15	27.55
-109.15	27.55
-109.15	27.55
-109.15	27.55
-109.15	27.55
-108.833	52.35
-108.833	52.35
-108.833	52.35
-108.833	52.35
-108.833	52.35
-108.833	52.35
-108.25	45.92
-107.859	50.2013
-107.859	50.2013
-107.859	50.2013
-107.83	50.2833
-107.83	50.2833
-107.83	50.2833
-107.83	50.2833
-107.83	50.2833
-107.83	50.2833
-107.783	50.2633
-107.783	50.2633
-107.783	50.2633
-107.783	50.2633
-107.783	50.2633
-107.783	50.2633
-106.8	32.514
-106.797	32.5203
-106.795	32.5236
-106.794	32.5272
-106.69	34.36
-106.69	34.36
-106.69	34.36
-106.69	34.36
-106.467	46.5
-106.467	46.5
-105.594	38.8434
-105.594	38.8434
-105.594	38.8434
-105.584	40.0525
-105.584	40.0525
-105.584	40.0525
-105.584	40.0525
-105.584	40.0525
-105.584	40.0525
-105.584	40.0525
-105.584	40.0525
-105.248	39.9587
-105.245	39.9543
-105.245	39.8823
-105.243	39.9584
-105.243	39.8682
-105.231	39.9397
-105.05	43.4667
-105.05	43.4667
-104.77	40.82
-104.77	40.82
-104.77	40.82
-104.77	40.82
-104.748	40.8148
-104.748	40.8148
-104.748	40.8148
-104.748	40.8148
-104.748	40.8148
-104.748	40.8148
-104.748	40.8148
-104.748	40.8148
-104.65	46.8333
-104.65	46.8333
-104.65	46.8333
-104.049	40.688
-104.049	40.688
-104.049	40.688
-104.049	40.688
-104.049	40.688
-104.049	40.688
-103.94	40.1668
-103.94	40.1668
-103.94	40.1668
-103.94	40.1668
-103.94	40.1668
-103.94	40.1668
-103.94	40.1668
-103.94	40.1668
-103.94	40.1668
-103.94	40.1668
-103.94	40.1668
-103.94	40.1668
-103.94	40.1668
-103.94	40.1668
-103.94	40.1668
-103.94	40.1668
-103.94	40.1668
-103.94	40.1668
-103.94	40.1668
-103.94	40.1668
-103.683	40.6167
-103.683	40.6167
-103.667	50.5332
-103.667	50.5332
-103.667	50.5332
-103.42	41.56
-103.42	41.56
-103.42	41.56
-103.42	41.56
-103.42	41.56
-103.42	41.56
-103.25	40.25
-103.25	40.25
-103.25	40.25
-103.25	40.25
-103.25	40.25
-103.25	40.25
-103.25	40.25
-103.25	40.25
-103.25	40.25
-103.25	40.25
-103.25	40.25
-103.25	40.25
-103.25	40.25
-103.25	40.25
-103.25	40.25
-103.25	40.25
-103.227	40.1696
-103.227	40.1696
-103.227	40.1696
-103.218	34.5997
-103.218	34.5997
-103.218	34.5997
-103.218	34.5997
-103.218	34.5997
-103.218	34.5997
-103.218	34.5997
-103.218	34.5997
-103.218	34.5997
-103.218	34.5997
-103.218	34.5997
-103.218	34.5997
-103.218	34.5997
-103.218	34.5997
-103.218	34.5997
-103.218	34.5997
-103.218	34.5997
-103.218	34.5997
-103.218	34.5997
-103.218	34.5997
-103.218	34.5997
-103.218	34.5997
-103.218	34.5997
-103.218	34.5997
-103.218	34.5997
-103.218	34.5997
-103.218	34.5997
-103.218	34.5997
-103.218	34.5997
-103.218	34.5997
-103.218	34.5997
-103.218	34.5997
-103.15	40.15
-103.15	40.15
-103.15	40.15
-103.15	40.15
-103.15	40.15
-103.15	40.15
-103.15	40.15
-103.15	40.15
-103.15	40.15
-103.15	40.15
-103.15	40.15
-103.15	40.15
-103.13	40.37
-103	41.2333
-103	41.2333
-103	41.2333
-102.986	41.1564
-102.986	41.1564
-102.986	41.1564
-102.986	41.1564
-102.767	33.95
-102.767	33.95
-102.767	37.3667
-102.767	37.3667
-102.26	39.18
-102.17	37.23
-101.63	41.2
-101.63	41.2
-101.63	41.2
-101.63	41.2
-100.92	46.77
-100.917	46.7666
-100.917	46.7666
-100.917	46.7666
-100.917	46.7666
-100.917	46.7666
-100.916	46.77
-100.916	46.77
-100.916	46.77
-100.916	46.77
-100.916	46.77
-100.916	46.77
-100.916	46.77
-100.916	46.77
-100.916	46.77
-100.916	46.77
-100.916	46.77
-100.916	46.77
-99.6333	42.2167
-99.6333	42.2167
-99.6333	42.2167
-99.6333	42.2167
-99.6333	42.2167
-99.6333	42.2167
-99.6333	42.2167
-99.6333	42.2167
-99.4758	19.6081
-99.3833	36.45
-99.3833	36.45
-99.3833	36.45
-99.3833	36.45
-99.3833	36.45
-99.3833	36.45
-99.3833	36.45
-99.2661	19.1514
-99.2399	47.1186
-99.2399	47.1186
-99.2399	47.1186
-99.2399	47.1186
-99.2399	47.1186
-99.2399	47.1186
-99.2399	47.1186
-99.2399	47.1186
-99.2289	19.1261
-99.1786	19.0861
-99.1469	19.0819
-99.0917	19.135
-99.0639	19.1153
-98.9667	21.6
-98.9667	21.6
-98.9667	21.6
-98.9667	21.6
-98.9667	21.6
-98.9667	21.6
-98.9667	21.6
-98.9667	21.6
-98.9667	21.6
-98.9667	21.6
-98.5672	19.0569
-98.2	27.6667
-98.2	27.6667
-98.2	27.6667
-98.2	27.6667
-97.35	31.04
-97.35	31.04
-97.35	31.04
-97.35	31.04
-97.1833	33.6167
-97.1833	33.6167
-97.1833	33.6167
-97.1833	33.6167
-97.1833	33.6167
-97.1833	33.6167
-97.1833	33.6167
-97.1833	33.6167
-97.1833	33.6167
-97.1833	33.6167
-97.1833	33.6167
-97.1833	33.6167
-97.135	31.821
-97.135	31.821
-97.135	31.821
-97.135	31.821
-97.135	31.821
-97.135	31.821
-97.135	31.821
-97.135	31.821
-97.135	31.821
-97.135	31.821
-97.135	31.821
-97.135	31.821
-97.135	31.821
-97.135	31.821
-97.135	31.821
-97.135	31.821
-97.135	31.821
-97.135	31.821
-97.135	31.821
-97.135	31.821
-97.0488	55.0282
-97.0488	55.0282
-97.0488	55.0282
-96.8357	30.3926
-96.8357	30.3926
-96.8357	30.3926
-96.8357	30.3926
-96.8357	30.3926
-96.8357	30.3926
-96.8357	30.3926
-96.8357	30.3926
-96.81	44.35
-96.58	39.07
-96.58	39.07
-96.58	39.07
-96.58	39.07
-96.5559	39.0751
-96.5559	39.0751
-96.5559	39.0751
-96.5559	39.0751
-96.5167	31
-96.5167	31
-96.5167	31
-96.5167	31
-96.5167	31
-96.5167	31
-96.5167	31
-96.5167	31
-96.5167	31
-96.5167	31
-96.5167	31
-96.5167	31
-96.067	40.08
-95.2952	44.2377
-95.2952	44.2377
-95.2952	44.2377
-95.2526	40.7535
-95.2526	40.7535
-95.2526	40.7535
-95.2526	40.7535
-95.0311	29.3908
-95.0311	29.3908
-95.0311	29.3908
-95.0311	29.3908
-95.0311	29.3908
-95.0311	29.3908
-95.0311	29.3908
-95.0311	29.3908
-95.0311	29.3908
-95.0311	29.3908
-95.0311	29.3908
-95.0311	29.3908
-95.0311	29.3908
-95.0311	29.3908
-95.0311	29.3908
-95.0311	29.3908
-93.8	42.01
-93.75	41.92
-93.71	42.05
-93.5667	42.1167
-93.5	42.15
-93.21	45.43
-93.21	45.43
-93.21	45.43
-93.21	45.43
-92.2019	38.7428
-92.2019	38.7428
-92.2014	38.7435
-92.2014	38.7435
-92.2013	38.7445
-92.2013	38.7445
-92.201	38.7445
-92.201	38.7445
-92.2001	38.7424
-92.2001	38.7424
-92.1167	39.0667
-92.1167	39.0667
-92.1167	39.0667
-92.1167	39.0667
-92.1167	39.0667
-92.1167	39.0667
-92.1167	39.0667
-92.1167	39.0667
-92.1167	39.0667
-92.1167	39.0667
-92.1167	39.0667
-92.1167	39.0667
-92.0833	39.9667
-92.0833	39.9667
-92.0833	39.9667
-92.0833	39.9667
-92.0833	39.9667
-92.0833	39.9667
-92.0833	39.9667
-92.0833	39.9667
-92.0833	39.9667
-92.0833	39.9667
-92.0833	39.9667
-92.0833	39.9667
-89.9167	43.1833
-89.9167	43.1833
-89.9167	43.1833
-89.9167	43.1833
-89.9167	43.1833
-89.9167	43.1833
-89.9167	43.1833
-89.9167	43.1833
-89.9167	43.1833
-89.8369	38.272
-89.8369	38.272
-89.8369	38.272
-89.53	44.12
-89.53	44.12
-89.5127	46.2546
-89.5127	46.2546
-89.5127	46.2546
-89.5127	46.2546
-89.5127	46.2546
-89.5127	46.2546
-89.5127	46.2546
-89.5127	46.2546
-89.4185	40.2461
-89.4185	40.2461
-89.4185	40.2461
-89.4185	40.2461
-89.4185	40.2461
-89.4185	40.2461
-89.38	43.2958
-89.38	43.2958
-89.38	43.2958
-89.38	43.2958
-89.38	43.2958
-89.38	43.2958
-89.36	42.97
-89.36	42.97
-89.22	45.67
-89.22	45.67
-88.83	40.08
-88.83	40.08
-88.83	40.08
-88.83	40.08
-88.75	37.3667
-88.75	37.3667
-88.75	37.3667
-88.75	37.3667
-88.73	41.9167
-88.73	41.9167
-88.73	41.9167
-88.73	41.9167
-88.6993	38.6162
-88.6993	38.6162
-88.6993	38.6162
-88.2094	40.0192
-88.2094	40.0192
-88.2094	40.0192
-88.2094	40.0192
-88.2094	40.0192
-88.2094	40.0192
-88.2094	40.0192
-88.2094	40.0192
-88.2	40
-88.2	40
-88.2	40
-88.2	40
-88.2	40.06
-88.1961	40.0628
-88.1961	40.0628
-88.1961	40.0628
-88.1961	40.0628
-88.1961	40.0628
-88.1961	40.0628
-88.1961	40.0628
-88.1961	40.0628
-88.1961	40.0628
-88.1961	40.0628
-88.1874	31.8143
-88.1874	31.8143
-88.1874	31.8143
-88.1874	31.8143
-88.1874	31.8143
-88.1874	31.8143
-88.1874	31.8143
-88.1874	31.8143
-87.4326	32.9579
-87.4326	32.9579
-87.4326	32.9579
-87.4326	32.9579
-87.4326	32.9579
-87.4326	32.9579
-87.4326	32.9579
-87.4326	32.9579
-87.19	45.76
-87.19	45.76
-87.0014	40.4825
-87.0014	40.4825
-87.0014	40.4825
-87.0014	40.4825
-87	46
-87	46
-86.9981	40.4987
-86.9981	40.4987
-86.9981	40.4987
-86.9981	40.4987
-86.9981	40.4987
-86.9981	40.4987
-86.9981	40.4987
-86.9981	40.4987
-86.9981	40.4987
-86.9981	40.4987
-86.9981	40.4987
-86.9981	40.4987
-85.45	42.48
-85.45	42.48
-85.4	42.4
-85.4	42.4
-85.4	42.4
-85.4	42.4
-85.4	42.4
-85.4	42.4
-85.4	42.4
-85.4	42.4
-85.4	42.4
-85.4	42.4
-85.4	42.4
-85.37	42.4
-85.2	44.3
-85.2	44.3
-84.94	45.7278
-84.9382	45.7281
-84.9381	45.7279
-84.9365	45.7262
-84.9358	45.7283
-84.9287	45.7234
-84.9153	45.7236
-84.904	45.7007
-84.904	45.7007
-84.8751	45.7231
-84.8315	38.1819
-84.8315	38.1819
-84.8315	38.1819
-84.8315	38.1819
-84.8315	38.1819
-84.8315	38.1819
-84.7342	45.4846
-84.7342	45.4846
-84.7342	45.4846
-84.7342	45.4846
-84.7342	45.4846
-84.7342	45.4846
-84.7342	45.4846
-84.7342	45.4846
-84.7342	45.4846
-84.7342	45.4846
-84.7183	45.5653
-84.7183	45.5653
-84.7175	45.5622
-84.7175	45.5622
-84.7175	45.5589
-84.7175	45.5589
-84.7139	45.5592
-84.7139	45.5592
-84.7114	45.5597
-84.7114	45.5597
-84.5	38.2383
-84.5	38.2383
-84.5	38.2383
-84.5	38.2383
-84.5	38.2383
-84.5	38.2383
-84.4989	38.1342
-84.4989	38.1342
-84.4989	38.1342
-84.4989	38.1342
-84.4833	38.1167
-84.4833	38.1167
-84.4833	38.1167
-84.3394	35.9033
-84.3394	35.9033
-84.3394	35.9033
-84.2	35.854
-84.2	35.854
-84.2	35.854
-84.2	35.854
-84.2	35.854
-84.2	35.854
-84.2	35.854
-84.2	35.854
-84.0006	30.76
-84.0006	30.76
-84.0006	30.76
-84	41
-84	41
-84	41
-84	41
-84	41
-83.9683	30.7228
-83.9683	30.7228
-83.9683	30.7228
-83.8483	30.78
-83.8483	30.78
-83.8483	30.78
-83.5321	35.6846
-83.5321	35.6846
-83.5321	35.6846
-83.5321	35.6846
-83.5321	35.6846
-83.5321	35.6846
-83.5321	35.6846
-83.5321	35.6846
-83.4619	40.1521
-83.4619	40.1521
-83.4619	40.1521
-83.4619	40.1521
-83.4619	40.1521
-83.4619	40.1521
-83.4619	40.1521
-83.4619	40.1521
-83.4619	40.1521
-83.4619	40.1521
-83.4619	40.1521
-83.4619	40.1521
-83.4619	40.1521
-83.4619	40.1521
-83.4619	40.1521
-83.4619	40.1521
-83.4619	40.1521
-83.4619	40.1521
-83.4619	40.1521
-83.4619	40.1521
-83.4167	34.0333
-83.4167	34.0333
-83.4167	34.0333
-83.4167	34.0333
-83.4167	34.0333
-83.4167	34.0333
-83.4167	34.0333
-83.4167	34.0333
-83.4167	34.0333
-83.4167	34.0333
-83.4167	34.0333
-83.4167	34.0333
-83.4167	34.0333
-83.4167	34.0333
-83.4167	34.0333
-83.4167	34.0333
-83.4167	34.0333
-83.4167	34.0333
-83.4167	34.0333
-83.4167	34.0333
-82.7253	42.2224
-82.7253	42.2224
-82.7253	42.2224
-82.2667	29.7167
-82.2667	29.7167
-82.2667	29.7167
-82.2667	29.7167
-82.2667	29.7167
-82.2667	29.7167
-82	40.8
-82	40.8
-82	40.8
-82	40.8
-81.9568	29.7039
-81.9568	29.7039
-81.9568	29.7039
-81.9568	29.7039
-81.9568	29.7039
-81.9568	29.7039
-81.9568	29.7039
-81.9568	29.7039
-81.9364	27.4044
-81.9364	27.4044
-81.9364	27.4044
-81.9364	27.4044
-81.9364	27.4044
-81.9364	27.4044
-81.9364	27.4044
-81.9364	27.4044
-81.9364	27.4044
-81.4231	28.0948
-81.4231	28.0948
-81.4231	28.0948
-81.4231	28.0948
-81.4231	28.0948
-81.4231	28.0948
-81.4231	28.0948
-81.4231	28.0948
-80.4996	42.8478
-80.4996	42.8478
-80.4996	42.8478
-79.94	39.65
-79.9333	39.6667
-79.9333	39.6667
-79.9333	39.6667
-79.9333	39.6667
-79.9333	39.6667
-79.9333	39.6667
-79.5	0.8
-79.5	0.8
-79.5	0.8
-79.5	0.8
-79.5	0.8
-79.5	0.8
-79.5	0.8
-79.5	0.8
-79.5	0.8
-79.5	0.8
-79.5	0.8
-79.5	0.8
-79.5	0.8
-79.5	0.8
-79.5	0.8
-79.5	0.8
-79.5	0.8
-79.5	0.8
-79.5	0.8
-79.5	0.8
-79.5	0.8
-79.5	0.8
-79.5	0.8
-79.5	0.8
-78.2176	42.9994
-78.2176	42.9994
-78.2176	42.9994
-78.2176	42.9994
-78.1833	38.1167
-78.1833	38.1167
-78.1833	38.1167
-78.1833	38.1167
-78.1833	38.1167
-78.1833	38.1167
-78.1833	38.1167
-78.1833	38.1167
-78.1833	38.1167
-78.1833	38.1167
-78.1833	38.1167
-78.1833	38.1167
-78.1833	38.1167
-78.1833	38.1167
-78.1833	38.1167
-78.1465	38.8969
-78.1465	38.8969
-78.1465	38.8969
-78.1465	38.8969
-78.1465	38.8969
-78.1465	38.8969
-78.1465	38.8969
-78.1465	38.8969
-77.9333	40.7167
-77.9333	40.7167
-77.9333	40.7167
-77.9333	40.7167
-77.9333	40.7167
-77.4723	38.9814
-77.4723	38.9814
-77.4723	38.9814
-77.3833	37.4833
-77.3833	37.4833
-77.3833	37.4833
-77.3833	37.4833
-77.3833	37.4833
-77.3833	37.4833
-77.3833	37.4833
-77.3833	37.4833
-77.3833	37.4833
-77.3833	37.4833
-77.3833	37.4833
-77.3833	37.4833
-77.3833	37.4833
-77.3833	37.4833
-77.3833	37.4833
-77.3833	37.4833
-77.3833	37.4833
-77.3833	37.4833
-77.3833	37.4833
-77.3833	37.4833
-77.3833	37.4833
-77.3833	37.4833
-77.3833	37.4833
-77.3833	37.4833
-76.55	38.8833
-76.55	38.8833
-76.55	38.8833
-76.55	38.8833
-76.55	38.8833
-76.55	38.8833
-76.55	38.8833
-76.55	38.8833
-76.4167	42.45
-76.4167	42.45
-76.4167	42.45
-76.4167	42.45
-76.4167	42.45
-76.4167	42.45
-76.4167	42.45
-76.4167	42.45
-76.4167	42.45
-76.4167	42.45
-76.4167	42.45
-76.4167	42.45
-76.4167	42.45
-76.4167	42.45
-76.4167	42.45
-76.4167	42.45
-76.4167	42.45
-76.4167	42.45
-76.4167	42.45
-76.4167	42.45
-76.4167	42.45
-76.4167	42.45
-75.6911	45.4417
-75.6911	45.4417
-75.6911	45.4417
-73.8243	-42.4219
-73.6171	-43.0579
-73.4128	-39.9325
-73.39	44.38
-73.3897	-38.7741
-73.2669	-37.2534
-73.154	-40.9034
-72.9076	-45.7864
-72.8148	-45.4874
-72.7833	41.37
-72.7833	41.37
-72.7833	41.37
-72.7833	41.37
-72.7833	41.37
-72.7833	41.37
-72.7833	41.37
-72.7833	41.37
-72.7833	41.37
-72.6128	-46.5682
-72.3965	-43.9639
-72.1821	42.5388
-72.1821	42.5388
-72.1821	42.5388
-72.1821	42.5388
-72.1821	42.5388
-72.1821	42.5388
-72.1821	42.5388
-72.1821	42.5388
-72.1719	42.538
-72.1719	42.538
-72.1719	42.538
-72.1719	42.538
-72.1717	42.5382
-72.1717	42.5382
-72.1717	42.5381
-72.1717	42.5381
-72.1714	42.538
-72.1714	42.538
-72.1649	-51.807
-72.1112	-39.8594
-71.8756	-33.9686
-71.6972	-36.4582
-71.6569	-38.6502
-71.6559	-38.7369
-71.6454	-38.6523
-71.6426	-38.7578
-71.6273	-38.7498
-71.6143	-38.6859
-71.6124	-33.339
-71.5001	-31.8128
-71.4061	42.7641
-71.4061	42.7641
-71.4061	42.7641
-71.4061	42.7641
-71.4061	42.7641
-71.4061	42.7641
-71.4061	42.7641
-71.4061	42.7641
-71.2878	44.0644
-71.2878	44.0644
-71.2877	44.0644
-71.2877	44.0644
-71.2877	44.0644
-71.2877	44.0644
-71.2877	44.0644
-71.2877	44.0644
-71.2877	44.0644
-71.2877	44.0644
-71.2507	-30.2016
-71.2167	46.5667
-71.2167	46.5667
-71.2167	46.5667
-71.2167	46.5667
-71.1745	46.7808
-71.1745	46.7808
-71.1745	46.7808
-71.1405	-33.9991
-70.9886	-53.4327
-70.9352	43.1715
-70.9352	43.1715
-70.8324	-33.4778
-70.5216	-32.8761
-70.1667	-53.3148
-68.0986	-20.6517
-68.0986	-20.6517
-68.0986	-20.6517
-68.0986	-20.6517
-67.0028	-20.1517
-67.0028	-20.1517
-67.0028	-20.1517
-67.0028	-20.1517
-66.6534	45.988
-66.6534	45.988
-66.6534	45.988
-64.8333	-31.5667
-64.8333	-31.5667
-64.8333	-31.5667
-63.9833	-32.6
-63.9833	-32.6
-63.6268	-33.0258
-63.6268	-33.0258
-63.6268	-33.0258
-62.4505	-32.9714
-62.4505	-32.9714
-62.4505	-32.9714
-61.305	-32.9558
-61.305	-32.9558
-61.305	-32.9558
-61.305	-32.9558
-61.305	-32.9558
-61.305	-32.9558
-61.305	-32.9558
-61.305	-32.9558
-61.305	-32.9558
-61.305	-32.9558
-61.305	-32.9558
-61.305	-32.9558
-61.305	-32.9558
-61.305	-32.9558
-61.305	-32.9558
-60.9347	46.2883
-60.9347	46.2883
-60.9347	46.2883
-60.6667	-33.85
-60.6667	-33.85
-60.6667	-33.85
-60.6667	-33.85
-60.6667	-33.85
-60.6667	-33.85
-60.6667	-33.85
-60.6667	-33.85
-60.6667	-33.85
-60.6667	-33.85
-60.6667	-33.85
-60.6667	-33.85
-60.2567	-62.6
-59.6878	-31.8781
-59.6878	-31.8781
-59.6878	-31.8781
-59.6868	-33.9452
-59.6868	-33.9452
-59.6868	-33.9452
-58.6967	-62.132
-58.3133	-37.8192
-58.3133	-37.8192
-58.3133	-37.8192
-58.3133	-37.8192
-58.3133	-37.8192
-58.3133	-37.8192
-58.3	-36.3
-58.3	-36.3
-58.3	-36.3
-58.3	-36.3
-58.3	-36.3
-58.3	-36.3
-58.3	-36.3
-58.3	-36.3
-58.3	-36.3
-58.3	-36.3
-58.3	-36.3
-58.3	-36.3
-58.3	-37.75
-58.3	-37.75
-58.3	-37.75
-58.3	-37.75
-58.3	-37.75
-58.3	-37.75
-58.3	-37.75
-58.3	-37.75
-58.3	-37.75
-58.17	-31.5
-58.17	-31.5
-58.17	-31.5
-58.17	-31.5
-58.17	-31.5
-58.17	-31.5
-58.17	-31.5
-58.17	-31.5
-58.17	-31.5
-58.17	-31.5
-58.17	-31.5
-58.17	-31.5
-58.17	-31.5
-58.17	-31.5
-58.17	-31.5
-58.17	-31.5
-58.17	-31.5
-58.17	-31.5
-58	-38
-58	-38
-58	-38
-58	-38
-58	-38
-58	-38
-57.6833	-34.3333
-57.6833	-34.3333
-57.6833	-34.3333
-57.6833	-34.3333
-57.08	-32
-57.08	-32
-57.08	-32
-57.08	-32
-57.08	-32
-57.08	-32
-57.08	-32
-57.08	-32
-57.08	-32
-57.08	-32
-57.08	-32
-57.08	-32
-56.58	-33.19
-56.58	-33.19
-56.58	-33.19
-56.58	-33.19
-56.58	-33.19
-56.58	-33.19
-56.58	-33.19
-56.58	-33.19
-56.58	-33.19
-56.58	-33.19
-56.58	-33.19
-56.58	-33.19
-56.58	-33.19
-56.58	-33.19
-56.58	-33.19
-56.58	-33.19
-56.58	-33.19
-56.58	-33.19
-56.58	-33.19
-56.58	-33.19
-56.58	-33.19
-56.58	-33.19
-56.58	-33.19
-56.58	-33.19
-56.58	-33.19
-56.58	-33.19
-56.58	-33.19
-56.58	-33.19
-56.58	-33.19
-56.58	-33.19
-56.58	-33.19
-56.58	-33.19
-56.58	-33.19
-56.58	-33.19
-56.58	-33.19
-56.58	-33.19
-55.9667	-13
-55.9667	-13
-55.9667	-13
-55.9667	-13
-55.9667	-13
-55.9667	-13
-55.9667	-13
-55.9667	-13
-55.9667	-13
-55.9667	-13
-55.9667	-13
-55.9667	-13
-55.9667	-13
-55.9667	-13
-55.9667	-13
-55.9667	-13
-55.9667	-13
-55.9667	-13
-55.9667	-13
-55.9667	-13
-55.9667	-13
-55.9667	-13
-55.9667	-13
-55.9667	-13
-55.9667	-13
-55.9667	-13
-55.9667	-13
-55.9667	-13
-55.9667	-13
-55.9667	-13
-55.9667	-13
-55.9667	-13
-55.9667	-13
-55.9667	-13
-55.9667	-13
-55.9667	-13
-55.9667	-13
-55.9667	-13
-55.9667	-13
-55.9667	-13
-55.9667	-13
-55.9667	-13
-55.9667	-13
-55.9667	-13
-55.9667	-13
-55.9667	-13
-55.9667	-13
-55.9667	-13
-55.9667	-13
-55.9667	-13
-55.9667	-13
-55.9667	-13
-55.9667	-13
-55.9667	-13
-55.9667	-13
-55.9667	-13
-55.33	-33.52
-55.33	-33.52
-55.33	-33.52
-55.33	-33.52
-55.33	-33.52
-55.33	-33.52
-55.1767	-21.6144
-55.1767	-21.6144
-55.1767	-21.6144
-55.1767	-21.6144
-55.1767	-21.6144
-55.1767	-21.6144
-55.1767	-21.6144
-55.1767	-21.6144
-55.1767	-21.6144
-55.1767	-21.6144
-55.1767	-21.6144
-55.1767	-21.6144
-55.1767	-21.6144
-55.1767	-21.6144
-55.1767	-21.6144
-55.1767	-21.6144
-55.1767	-21.6144
-55.1767	-21.6144
-55.1767	-21.6144
-55.1767	-21.6144
-55.1767	-21.6144
-55.1767	-21.6144
-55.1767	-21.6144
-55.1767	-21.6144
-54.5167	-30.4333
-54.5167	-30.4333
-54.5167	-30.4333
-54.5167	-30.4333
-54.5167	-30.4333
-54.5167	-30.4333
-54.5167	-30.4333
-54.5167	-30.4333
-54.5167	-30.4333
-54.5167	-30.4333
-54.5167	-30.4333
-54.5167	-30.4333
-54.5167	-30.4333
-54.5167	-30.4333
-54.5167	-30.4333
-54.5167	-30.4333
-54.5167	-30.4333
-54.5167	-30.4333
-54.5167	-30.4333
-54.5167	-30.4333
-54.5167	-30.4333
-54.5167	-30.4333
-54.5167	-30.4333
-54.5167	-30.4333
-54.3189	-24.1756
-54.3189	-24.1756
-54.3189	-24.1756
-54.3189	-24.1756
-54.3189	-24.1756
-54.3189	-24.1756
-54.3189	-24.1756
-54.3189	-24.1756
-54.3189	-24.1756
-54.3189	-24.1756
-54.3189	-24.1756
-54.3189	-24.1756
-54.3189	-24.1756
-54.3189	-24.1756
-54.3189	-24.1756
-54.3189	-24.1756
-54.3189	-24.1756
-54.3189	-24.1756
-54.3189	-24.1756
-54.3189	-24.1756
-54.3189	-24.1756
-54.3189	-24.1756
-54.3189	-24.1756
-54.3189	-24.1756
-54.1172	-24.1928
-54.1172	-24.1928
-54.1172	-24.1928
-54.1172	-24.1928
-54.1172	-24.1928
-54.1172	-24.1928
-54.1172	-24.1928
-54.1172	-24.1928
-54.1076	-24.0929
-54.1076	-24.0929
-54.1076	-24.0929
-54.1076	-24.0929
-54.1076	-24.0929
-54.1076	-24.0929
-54.1076	-24.0929
-54.1076	-24.0929
-54.1076	-24.0929
-54.1076	-24.0929
-54.1076	-24.0929
-54.1076	-24.0929
-54.1076	-24.0929
-54.1076	-24.0929
-54.1076	-24.0929
-54.1076	-24.0929
-54.1076	-24.0929
-54.1076	-24.0929
-54.1076	-24.0929
-54.1076	-24.0929
-54.1076	-24.0929
-54.1076	-24.0929
-54.1076	-24.0929
-54.1076	-24.0929
-53.8991	5.54186
-53.8134	5.51212
-53.5552	5.49037
-53.1723	-26.2454
-53.1723	-26.2454
-53.1723	-26.2454
-53.1723	-26.2454
-53.1723	-26.2454
-53.1723	-26.2454
-53.1723	-26.2454
-53.1723	-26.2454
-53.0667	-20.6
-53.0667	-20.6
-53.0667	-20.6
-53.0667	-20.6
-53.0667	-20.6
-53.0667	-20.6
-53.0667	-20.6
-53.0667	-20.6
-53.0667	-20.6
-53.0667	-20.6
-53.0667	-20.6
-53.0667	-20.6
-52.9231	5.34505
-52.9231	4.63
-52.43	4.23
-52.26	4.27
-52.23	4.41
-52.2	4.37
-52.1631	-15.263
-52.1631	-15.263
-52.1631	-15.263
-52.1631	-15.263
-52.1	4.6
-52.0578	-27.2339
-52.0578	-27.2339
-52.0578	-27.2339
-52.0578	-27.2339
-52.0578	-27.2339
-52.0578	-27.2339
-52.0578	-27.2339
-52.0578	-27.2339
-52.0578	-27.2339
-52.0578	-27.2339
-52.0578	-27.2339
-52.0578	-27.2339
-52.0578	-27.2339
-52.0578	-27.2339
-52.0578	-27.2339
-52.0578	-27.2339
-52.0578	-27.2339
-52.0578	-27.2339
-52.0578	-27.2339
-52.0578	-27.2339
-52.0578	-27.2339
-52.0578	-27.2339
-52.0578	-27.2339
-52.0578	-27.2339
-52.0578	-27.2339
-52.0578	-27.2339
-52.0578	-27.2339
-52.0578	-27.2339
-52.0578	-27.2339
-52.0578	-27.2339
-52.01	4.57
-51.4903	-27.3147
-51.4903	-27.3147
-51.4903	-27.3147
-51.4667	-17.35
-51.4667	-17.35
-51.4667	-17.35
-51.4667	-17.35
-51.4667	-17.35
-51.4667	-17.35
-51.4667	-17.35
-51.4667	-17.35
-51.4667	-17.35
-51.4667	-17.35
-51.4667	-17.35
-51.4667	-17.35
-51.1159	-27.0675
-51.1159	-27.0675
-51.1159	-27.0675
-51.1159	-27.0675
-51.1159	-27.0675
-51.1159	-27.0675
-51.1159	-27.0675
-51.1159	-27.0675
-51.1159	-27.0675
-51.1159	-27.0675
-51.1159	-27.0675
-51.1159	-27.0675
-51.1159	-27.0675
-51.1159	-27.0675
-51.1159	-27.0675
-51.1159	-27.0675
-51.1159	-27.0675
-51.1159	-27.0675
-51.1159	-27.0675
-51.1159	-27.0675
-51.1159	-27.0675
-51.1159	-27.0675
-51.1159	-27.0675
-51.1159	-27.0675
-50.15	-25.15
-50.15	-25.15
-50.15	-25.15
-50.15	-25.15
-50.15	-25.15
-50.15	-25.15
-50.15	-25.15
-50.15	-25.15
-50.15	-25.15
-50.15	-25.15
-50.15	-25.15
-50.15	-25.15
-50.15	-25.15
-50.15	-25.15
-50.15	-25.15
-50.15	-25.15
-50.15	-25.15
-50.15	-25.15
-50.15	-25.15
-50.15	-25.15
-50.15	-25.15
-50.15	-25.15
-50.15	-25.15
-50.15	-25.15
-50.15	-25.15
-50.15	-25.15
-50.15	-25.15
-50.15	-25.15
-49.3467	-23
-49.3467	-23
-49.3467	-23
-49.3467	-23
-48.742	-27.4085
-48.742	-27.4085
-48.742	-27.4085
-48.742	-27.4085
-48.742	-27.4085
-48.742	-27.4085
-48.742	-27.4085
-48.742	-27.4085
-48.742	-27.4085
-48.742	-27.4085
-48.742	-27.4085
-48.742	-27.4085
-48.742	-27.4085
-48.742	-27.4085
-48.742	-27.4085
-48.742	-27.4085
-48.742	-27.4085
-48.742	-27.4085
-48.4167	-22.8
-48.4167	-22.8
-48.4167	-22.8
-48.4167	-22.8
-48.4167	-22.8
-48.4167	-22.8
-48.4167	-22.8
-48.4167	-22.8
-48.4167	-22.8
-48.4167	-22.8
-48.4167	-22.8
-48.4167	-22.8
-48.3833	-22.85
-48.3833	-22.85
-48.3833	-22.85
-48.3833	-22.85
-48.3833	-22.85
-48.3833	-22.85
-48.3833	-22.85
-48.3833	-22.85
-48.3833	-22.85
-48.3833	-22.85
-48.3833	-22.85
-48.3833	-22.85
-48.3833	-22.85
-48.3833	-22.85
-48.3833	-22.85
-48.3833	-22.85
-48.3167	-22.2613
-48.3167	-22.2613
-48.3167	-22.2613
-48.3167	-22.2613
-48.2	-21.4
-48.2	-21.4
-48.2	-21.25
-48.2	-21.25
-47.971	-19.6528
-47.971	-19.6528
-47.971	-19.6528
-47.971	-19.6528
-47.971	-19.6528
-47.971	-19.6528
-47.971	-19.6528
-47.971	-19.6528
-47.971	-19.6528
-47.971	-19.6528
-47.971	-19.6528
-47.971	-19.6528
-47.971	-19.6528
-47.971	-19.6528
-47.971	-19.6528
-47.971	-19.6528
-47.9333	-15.9333
-47.9333	-15.9333
-47.9333	-15.9333
-47.9333	-15.9333
-47.9333	-15.9333
-47.9333	-15.9333
-47.9333	-15.9333
-47.9333	-15.9333
-47.9333	-15.9333
-47.9333	-15.9333
-47.9333	-15.9333
-47.9333	-15.9333
-47.7	-15.5917
-47.7	-15.5917
-47.7	-15.5917
-47.7	-15.5917
-47.7	-15.5917
-47.7	-15.5917
-47.7	-15.5917
-47.7	-15.5917
-47.7	-15.5917
-47.7	-15.5917
-47.7	-15.5917
-47.7	-15.5917
-47.7	-15.5917
-47.7	-15.5917
-47.7	-15.5917
-47.7	-15.5917
-47.7	-15.5917
-47.7	-15.5917
-47.7	-15.5917
-47.7	-15.5917
-47.7	-15.5917
-47.7	-15.5917
-47.7	-15.5917
-47.7	-15.5917
-47.7	-15.5917
-47.7	-15.5917
-44.2	-22.2
-44.2	-22.2
-44.2	-22.2
-44.2	-22.2
-44.2	-22.2
-44.2	-22.2
-42.5833	-21.0333
-42.5833	-21.0333
-42.5833	-21.0333
-42.5833	-21.0333
-42.5833	-21.0333
-42.5833	-21.0333
-42.5833	-21.0333
-42.5833	-21.0333
-42.5833	-21.0333
-42.5833	-21.0333
-42.5833	-21.0333
-42.5833	-21.0333
-42.5833	-21.0333
-42.5833	-21.0333
-42.5833	-21.0333
-42.5833	-21.0333
-42.5833	-21.0333
-42.5833	-21.0333
-42.5833	-21.0333
-42.5833	-21.0333
-42.3917	-22.6708
-42.3917	-22.6708
-42.3917	-22.6708
-42.3917	-22.6708
-42.3917	-22.6708
-42.3917	-22.6708
-42.3917	-22.6708
-42.3917	-22.6708
-39.8305	-3.77163
-39.8305	-3.77163
-39.8305	-3.77163
-39.8305	-3.77163
-39.8305	-3.77163
-39.8305	-3.77163
-39.8305	-3.77804
-39.8305	-3.77804
-39.8305	-3.77804
-39.8305	-3.77804
-39.8305	-3.77804
-39.8305	-3.77804
-39.8305	-3.78122
-39.8305	-3.78122
-39.8305	-3.78122
-39.8305	-3.78122
-39.8305	-3.78122
-39.8305	-3.78122
-19.9682	63.9055
-19.9561	63.8969
-19.8783	63.9959
-19.8638	63.9806
-19.8556	63.974
-17.9054	28.7679
-17.8629	28.6982
-17.8521	28.6976
-17.847	28.6225
-17.8377	28.6082
-17.809	28.5577
-9.25222	53.4092
-9.1225	53.6711
-8.83372	37.3498
-8.65905	41.5489
-8.47389	53.6992
-8.33376	38.4859
-8.25151	38.6128
-8.20168	37.7528
-7.94286	42.1251
-7.89619	42.2995
-7.75049	40.979
-7.42719	40.0966
-7.20421	39.8969
-7.12514	42.0485
-7.11076	40.5218
-6.94127	39.6301
-6.93398	40.4054
-6.85571	41.3583
-6.83667	41.8814
-6.83667	41.8814
-6.83667	41.8814
-6.83667	41.8814
-6.55077	43.2677
-6.18363	36.6834
-6.01948	37.155
-5.98356	42.0366
-5.9645	38.3798
-5.89044	37.5819
-5.49121	37.4461
-5.29365	41.9434
-5.23936	37.6529
-5.18493	42.6753
-4.97669	40.3709
-4.97669	40.3709
-4.97669	40.3709
-4.97669	40.3709
-4.97669	40.3709
-4.97669	40.3709
-4.92078	37.3545
-4.79049	42.2944
-4.79022	40.3876
-4.61444	55.3994
-4.58263	39.9053
-4.52744	36.9014
-4.46047	41.6467
-4.40894	42.3502
-4.23361	56.3547
-4.1942	51.8475
-4.0275	40.8446
-4.0275	40.8446
-4.0275	40.8446
-4.0275	40.8446
-4.0275	40.8446
-4.0275	40.8446
-3.94056	42.5629
-3.92651	37.8561
-3.81949	40.8464
-3.81949	40.8464
-3.81949	40.8464
-3.81949	40.8464
-3.81949	40.8464
-3.81949	40.8464
-3.73749	37.1495
-3.51333	40.3167
-3.51333	40.3167
-3.51333	40.3167
-3.51333	40.3167
-3.51333	40.3167
-3.51333	40.3167
-3.36454	48.1348
-3.30481	40.821
-3.18052	40.8012
-3.17138	43.3242
-3.15646	42.5956
-3.15307	37.8935
-2.9641	40.6838
-2.961	42.4932
-2.915	53.5447
-2.91239	47.9704
-2.88685	41.0047
-2.85212	47.5221
-2.78361	53.8492
-2.78361	53.8492
-2.78361	53.8492
-2.78361	53.8492
-2.78361	53.8492
-2.78361	53.8492
-2.77467	47.7488
-2.70833	54.4969
-2.63782	39.7758
-2.63222	53.8297
-2.55189	40.2989
-2.42584	42.7615
-2.31528	54.8453
-2.29389	55.7031
-2.287	51.154
-2.21666	38.1167
-2.21666	38.1167
-2.21666	38.1167
-2.21666	38.1167
-2.21666	38.1167
-2.21666	38.1167
-2.11962	42.2335
-1.98269	39.5484
-1.96806	54.0969
-1.89225	38.1897
-1.89225	38.1897
-1.89225	38.1897
-1.89225	38.1897
-1.81558	47.0036
-1.80137	38.0923
-1.80137	38.0923
-1.75774	43.0056
-1.74628	42.8248
-1.74222	54.9998
-1.74222	54.9998
-1.74222	54.9998
-1.74222	54.9998
-1.74222	54.9998
-1.74222	54.9998
-1.74222	54.9998
-1.74222	54.9998
-1.74222	54.9998
-1.74222	54.9998
-1.74222	54.9998
-1.74222	54.9998
-1.73783	42.5341
-1.69531	42.1928
-1.64748	42.1984
-1.51667	38.2167
-1.51667	38.2167
-1.51667	38.2167
-1.51667	38.2167
-1.51667	38.2167
-1.51667	38.2167
-1.51667	38.2167
-1.51667	38.2167
-1.51667	38.2167
-1.4175	53.4592
-1.275	48.5514
-1.15139	53.6836
-1.12051	46.2419
-1.10095	37.9622
-1.10095	37.9622
-1.10095	37.9622
-1.04858	47.9024
-1.03998	41.2835
-0.998083	47.5444
-0.984991	45.7109
-0.904254	51.4728
-0.904254	51.4728
-0.904254	51.4728
-0.904254	51.4728
-0.904254	51.4728
-0.904254	51.4728
-0.904254	51.4728
-0.904254	51.4728
-0.904254	51.4728
-0.904254	51.4728
-0.904254	51.4728
-0.904254	51.4728
-0.844381	48.0863
-0.816667	41.7
-0.816667	41.7
-0.816667	41.7
-0.816667	41.7
-0.816667	41.7
-0.816667	41.7
-0.816667	41.7
-0.816667	41.7
-0.816667	41.7
-0.816667	41.7
-0.816667	41.7
-0.816667	41.7
-0.816667	41.7
-0.816667	41.7
-0.816667	41.7
-0.816667	41.7
-0.816667	41.7
-0.816667	41.7
-0.816667	41.7
-0.816667	41.7
-0.816667	41.7
-0.816667	41.7
-0.816667	41.7
-0.816667	41.7
-0.779806	48.0382
-0.682778	52.7989
-0.610234	49.2889
-0.49236	41.5979
-0.38163	39.6421
-0.34557	42.0136
-0.318959	46.7039
-0.28101	53.2899
-0.27608	41.7479
-0.232491	46.2585
-0.006396	47.9666
0.035719	46.0843
0.065838	46.9034
0.083333	41.9644
0.083333	41.9644
0.083333	41.9644
0.083333	41.9644
0.083333	41.9644
0.083333	41.9644
0.083333	41.9644
0.083333	41.9644
0.083333	41.9644
0.163303	43.3554
0.218734	49.6667
0.23251	44.2109
0.355278	41.7228
0.355278	41.7228
0.355278	41.7228
0.355278	41.7228
0.355278	41.7228
0.355278	41.7228
0.355278	41.7228
0.355278	41.7228
0.355278	41.7228
0.583889	51.1336
0.622231	46.754
0.709444	49.2347
0.73	49.2225
0.732222	49.2208
0.766667	41.7333
0.766667	41.7333
0.766667	41.7333
0.766667	41.7333
0.766667	41.7333
0.766667	41.7333
0.766667	41.7333
0.766667	41.7333
0.766667	41.7333
0.766667	41.7333
0.766667	41.7333
0.766667	41.7333
0.766667	41.7333
0.766667	41.7333
0.766667	41.7333
0.771667	41.7417
0.771667	41.7417
0.771667	41.7417
0.771667	41.7417
0.771667	41.7417
0.771667	41.7417
0.771667	41.7417
0.771667	41.7417
0.771667	41.7417
0.771667	41.7417
0.771667	41.7417
0.771667	41.7417
0.775	41.7394
0.775	41.7394
0.775	41.7394
0.775	41.7394
0.775	41.7394
0.775	41.7394
0.775	41.7394
0.775	41.7394
0.775	41.7394
0.775	41.7394
0.775	41.7394
0.775	41.7394
0.95229	49.842
0.994167	42.5961
[truncated: 6,342 more rows]

## Sheet: SupplementaryFig.2
Sampling time
2018
2018
2018
2018
2019
2019
2019
2019
2019
2019
2019
2019
2019
2019
2019
2019
2019
2019
2019
2019
2019
2019
2019
2019
2019
2019
2019
2019
2019
2019
2019
2019
2019
2019
2019
2019
2019
2019
2019
2019
2019
2019
2019
2019
2019
2019
2019
2019
2019
2019
2019
2019
2019
2019
2019
2019
2019
2019
2019
2019
2019
2019
2019
2019
2019
2019
2019
2019
2018
2018
2018
2018
2018
2018
2018
2018
2018
2018
2018
2018
2012
2012
2012
2012
2012
2012
2012
2012
2012
2012
2012
2012
2012
2012
2012
2012
2012
2012
2012
2012
2012
2012
2012
2012
2016
2016
2016
2016
2016
2016
2016
2016
2016
2015
2015
2015
2015
2015
2015
2015
2015
2015
2015
2015
2015
2007
2007
2007
2007
2013
2013
2013
2013
2013
2010
2010
2010
2010
2010
2010
2010
2010
2010
2010
2010
2010
2010
2010
2010
2013
2013
2013
2013
2012
2012
2012
2012
2012
2012
2012
2012
2012
2012
2012
2012
2012
2012
2012
2012
2008
2008
2008
2008
2008
2008
2008
2008
2011
2011
2011
2011
2011
2011
2005
2005
2010
2010
2010
2010
2010
2010
2010
2010
2010
2010
2010
2010
2010
2010
2010
2010
1998
1998
1998
1998
1998
1998
1998
1998
1998
1999
1999
1999
1999
1999
1999
1999
1999
1999
1999
1999
1999
1999
1996
1996
1996
1996
2011
2011
2011
2011
2011
2011
2011
2011
2011
2011
2011
2011
2011
2011
2011
2011
2011
2011
2011
2011
2011
2011
2011
2011
2007
2007
2007
2007
2007
2007
2007
2008
2008
2008
2008
2008
2008
2008
2008
2008
2008
2008
2008
2010
2010
2010
2010
2007
2007
2007
2007
2007
2007
2007
2007
2007
2007
2007
2007
2007
2007
2007
2007
2009
2009
2009
2009
2009
2009
2006
2006
2006
2006
2006
2006
2006
2006
2006
2006
2006
2006
2006
2006
2008
2008
2008
2008
2008
2008
2008
2008
2003
2003
2003
2003
2003
2007
2007
2007
2007
2007
2007
2007
2007
2007
2007
2005
2005
2005
2003
2003
2003
2003
2003
2003
2003
2003
2003
2003
2003
2003
2003
2003
2003
2003
2003
2003
2003
2003
2003
2003
2003
2003
2003
2003
2003
2003
2003
2003
2003
2003
2003
2003
2003
2003
2003
2003
2003
2003
2003
2003
2003
2003
2003
2003
2003
2003
2004
2004
1999
1999
1999
1999
1999
1999
1999
1999
2017
2017
2017
2017
2017
2017
2017
2017
2017
2017
2017
2017
2012
2012
2012
2016
2016
2016
2016
2016
2016
2007
2007
2007
2007
2007
2007
2007
2007
2007
2007
2007
2007
2007
2007
2007
2015
2015
2015
2015
2015
2015
2015
2015
2015
2015
2015
2015
2015
2015
2015
2015
2015
2015
2015
2015
2015
2015
2015
2015
2015
2015
2015
2015
2015
2015
2015
2015
2011
2011
2011
2011
2018
2018
2018
2018
2018
2018
2018
2018
2018
2018
2018
2018
2018
2018
2018
2018
2018
2018
2018
2018
2018
2018
2018
2018
2018
2018
2018
2018
2018
2018
2018
2018
2018
2018
2018
2018
2018
2018
2016
2016
2016
2016
2016
2016
2017
2017
2017
2017
2018
2018
2011
2011
2011
2011
2011
2011
2011
2011
2011
2011
2011
2011
2011
2011
2011
2011
2015
2015
2015
2015
2015
2015
2015
2015
2015
2015
2015
2015
2014
2014
2014
2014
2014
2014
2014
2014
2014
2014
2014
2014
2014
2014
2014
2014
2014
2014
2014
2014
2014
2014
2014
2014
2011
2011
2011
2011
2011
2011
2015
2015
2015
2015
2015
2015
2015
2015
2015
2016
2016
2016
2016
2016
2016
2016
2016
2016
2016
2016
2016
2016
2016
2016
2016
2016
2016
2016
2016
2016
2016
2016
2016
2016
2016
2016
2016
2016
2016
2018
2018
2018
2018
2019
2019
2019
2019
2019
2019
2019
2019
2019
2019
2019
2019
2019
2019
2019
2019
2019
2019
2019
2019
2019
2019
2019
2019
2019
2019
2019
2019
2019
2019
2019
2019
2017
2017
2017
2017
2017
2017
2018
2018
2018
2018
2018
2018
2018
2018
2018
2018
2018
2018
2018
2018
2018
2018
2018
2018
2018
2018
2018
2018
2018
2018
2018
2018
2018
2018
2018
2018
2018
2018
2018
2018
2018
2018
2018
2018
2018
2018
2018
2018
2018
2018
2018
2018
2018
2018
2018
2018
2018
2018
2018
2018
2018
2018
2018
2018
2018
2018
2018
2018
2018
2018
2018
2018
2018
2018
2018
2018
2018
2018
2017
2017
2017
2017
2017
2017
2017
2017
2017
2017
2017
2017
2017
2017
2017
2017
2017
2017
2017
2017
2017
2017
2017
2017
2017
2017
2017
2017
2017
2017
2009
2009
2009
2009
2009
2009
2009
2009
2014
2014
2014
2014
2014
2014
2014
2014
2014
2014
2014
2014
2014
2014
2014
2014
2014
2014
2014
2014
2014
2014
2014
2014
2014
2014
2014
2014
2014
2014
2014
2014
2014
2014
2014
2014
2014
2014
2014
2014
2015
2015
2015
2015
2012
2012
2012
2012
2012
2012
2012
2012
2012
2012
2012
2012
2012
2012
2012
2012
2012
2012
2012
2012
2012
2012
2012
2012
2012
2012
2012
2012
2012
2012
2015
2015
2015
2014
2014
2014
2014
2014
2014
2014
2014
2014
2014
2014
2014
2014
2014
2014
2014
2014
2014
2014
2014
2014
2014
2014
2014
2009
2009
2009
2009
2009
2009
2013
2013
2013
2002
2002
2002
2005
2005
2005
2005
2005
2005
2005
2001
2001
2001
2001
2001
2001
2001
2001
2001
2001
2001
2001
2001
2001
2001
2001
2001
2001
2001
2001
2001
2001
2001
2001
2001
2001
2001
2001
2001
2001
2001
2001
2002
2002
2002
2002
2002
2002
2002
2002
2002
2002
2002
2002
2002
2002
2002
2002
2002
2002
2008
2008
2008
2008
2008
2008
2008
2008
2008
2005
2005
2005
2005
2005
2005
2005
2005
2008
2008
2008
2008
2008
2008
2008
2008
2008
2008
2008
2007
2007
2007
2007
2007
2007
2007
2007
2007
2007
2007
2007
2007
2007
2007
2007
2007
2007
2007
2007
2007
2007
2007
2007
2007
2007
2007
2007
2007
2007
2007
2007
2007
2007
2007
2007
2004
2004
2004
2004
2004
2004
2004
2004
2004
2004
2004
2004
2004
2004
2004
2004
2004
2004
2004
2004
2004
2004
2004
2004
2000
2000
2000
2008
2008
2008
2008
2008
2008
2008
2008
2008
2008
2008
2008
2010
2010
2010
2010
2010
2010
2010
2010
2010
2010
2010
2003
2003
2003
2003
2003
2003
2003
2003
2003
2003
2003
2003
2003
2006
2006
2006
2006
2006
2006
2006
2006
2006
2006
2006
2006
2002
2002
2002
2002
2002
2002
2002
2002
2008
2008
2008
2008
2008
2008
2009
2009
2009
2009
2009
2009
2009
2009
2009
2009
2009
2009
2009
2009
2009
2009
2009
2009
2009
2009
2009
2009
2009
2009
2009
2009
2009
2009
2009
2009
2009
2009
2009
2009
2009
2009
2009
2009
2009
2009
2009
2009
2009
2009
2009
2009
2009
2009
2009
2009
2009
2009
2009
2009
2009
2009
2009
2009
2009
2009
2009
2009
2009
2009
2009
2009
2009
2009
2009
2009
2009
2009
2009
2009
2009
2009
2009
2009
2009
2009
2009
2009
2009
2009
2009
2009
2009
2009
2009
2009
2009
2009
2009
2009
2009
2009
2009
2009
2009
2009
2009
2009
2009
2009
2009
2009
2009
2009
2009
2009
2009
2009
2009
2009
2009
2009
2009
2009
2009
2009
2009
2009
2009
2009
2009
2009
2009
2009
2009
2009
2009
2009
2009
2009
2009
2009
2009
2009
2009
2009
2009
2009
2009
2009
2009
2009
2009
2009
2009
2009
2009
2009
2009
2009
2009
2009
2009
2009
2009
2009
2009
2009
2009
2009
2009
2009
2009
2009
2009
2009
2009
2009
2009
2009
2009
2009
2009
2009
2009
2009
2009
2009
2009
2009
2009
2009
2009
2009
2009
2009
2009
2009
2009
2009
2009
2009
2009
2009
2009
2009
2009
2009
2009
2009
2009
2009
2009
2009
2009
2009
2009
2009
2009
2009
2009
2009
2009
2009
2009
2009
2009
2009
2009
2009
2009
2009
2009
2009
2009
2009
2009
2009
2009
2009
2009
2009
2009
2009
2009
2009
2009
2009
2009
2009
2009
2009
2009
2009
2009
2009
2009
2009
2009
2009
2009
2009
2009
2009
2009
2009
2009
2009
2009
2009
2009
2009
2009
2009
2009
2009
2009
2009
2009
2009
2009
2009
2009
2009
2009
2009
2009
2009
2009
2009
2009
2009
2009
2009
2009
2009
2009
2009
2009
2009
2009
2009
2009
2009
2009
2009
2009
2009
2009
2009
2009
2009
2009
2009
2009
2009
2009
2009
2009
2009
2009
2009
2009
2009
2009
2009
2009
2009
2009
2009
2009
2009
2009
2009
2009
2009
2009
2009
2009
2009
2009
2009
2009
2009
2009
2009
2009
2009
2009
2009
2009
2009
2009
2009
2009
2009
2009
2009
2018
2018
2018
2018
2018
2018
2013
2013
2013
2013
2013
2013
2012
2012
2012
2012
2012
2012
2012
2012
2012
2012
2012
2012
2012
2012
2012
2012
2012
2012
2012
2012
2012
2012
2012
2012
2012
2012
2012
2012
2012
2012
2012
2012
2012
2012
2012
2012
2012
2012
2012
2012
2012
2012
2012
2012
2012
2012
2012
2012
2012
2012
2014
2014
2014
2014
2014
2014
2014
2014
2014
2014
2014
2014
2014
2014
2014
2014
2014
2014
2014
2014
2014
2014
2014
2014
2014
2014
2014
2014
2014
2014
2017
2017
2017
2017
2017
2017
2017
2017
2017
2017
2017
2017
2017
2017
2017
2017
2017
2017
2017
2017
2017
2017
2017
2017
2017
2011
2011
2011
2011
2011
2011
2011
2011
2011
2011
2011
2011
2019
2019
2019
2013
2013
2013
2013
2013
2013
2013
2013
2012
2012
2012
2012
2012
2012
2012
2012
2012
2012
2012
2012
2012
2012
2012
2012
2012
2012
2012
2012
2012
2012
2012
2012
2012
2012
2012
2012
2012
2012
2012
2012
2012
2012
2012
2012
2011
2011
2011
2011
2011
2011
2011
2011
2011
2011
2011
2011
2010
2010
2010
2010
2010
2010
2010
2010
2010
2010
2010
2010
2010
2010
2010
2010
2006
2006
2006
2006
2006
2006
2006
2006
2006
2006
2006
2006
2006
2006
2006
2006
2006
2006
2008
2014
2014
2014
2014
2008
2014
2014
2014
2014
2015
2015
2015
2015
2015
2015
2015
2015
2015
2015
2015
2015
2015
2015
2015
2015
2015
2015
2015
2015
2015
2015
2015
2015
2015
2015
2008
2008
2008
2008
2008
2008
2008
2008
2008
2008
2008
2008
2008
2002
2002
2002
2002
2002
2002
2002
2002
2002
2002
2002
2002
2002
2002
2002
2006
2006
2008
2008
2008
2008
2008
2008
2005
2005
2005
2005
2005
2009
2009
2009
2009
2009
2009
2009
2009
2002
2002
2002
2002
2002
2002
2002
2002
2002
2002
2002
2002
2002
2002
2002
2002
2002
2002
2002
2002
2002
2002
2002
2002
2006
2006
2009
2009
2009
2004
2004
2004
2004
2007
2007
2007
2007
2007
2007
2008
2008
2008
2008
2008
2008
2008
2008
2008
2006
2006
2006
2006
2006
2006
2006
2006
2006
2006
2006
2006
2005
2005
2005
2005
2005
2005
2005
2005
2005
2005
2005
2005
2005
2005
2005
2005
2001
2001
2001
2001
2001
2001
2001
2001
2005
2005
2005
2005
2005
2005
2005
2005
2005
2009
2009
2009
2009
2009
2009
2009
2009
2009
2009
2009
2009
2009
2009
2009
2009
2009
2009
2009
2009
2001
2001
2001
2001
2001
2001
2001
2001
2001
2001
2001
2001
2001
2001
2001
2001
2001
2001
2001
2001
2001
2001
2001
2001
1993
1993
1993
1993
2002
2002
2002
2002
2002
2002
2002
2002
2002
2002
2002
2002
2002
2002
2002
2002
2005
2005
2005
2005
2008
2008
2008
2008
2008
2008
2008
2008
2008
2008
2008
2008
2008
2008
2008
2008
2008
2008
2008
2008
2008
2008
2008
2008
2008
2008
2008
1998
1998
1998
1998
1998
1998
1998
1998
1998
1998
2000
2000
2000
2000
2000
2000
1990
1990
1990
1990
1997
1997
1997
1997
1997
1997
1997
1997
1997
1997
1997
1997
1997
1997
1997
1997
1997
1997
1997
1997
2016
2016
2016
2016
2016
2016
2016
2016
2016
1995
1995
1995
1995
1995
1995
1995
1995
1995
1995
1995
1995
1995
1995
1995
[truncated: 6,342 more rows]

## Sheet: SupplementaryFig.3
C fractions	Predictors	Importance
MAOC	Sampling time	0.212575
MAOC	Land cover	0.0918318
MAOC	Soil types	0
MAOC	MAT	1
MAOC	MAP	0.497169
MAOC	Upper depth	0.280852
MAOC	Bottom depth	0.335007
MAOC	Elevation	0.426489
MAOC	Slope	0.210908
MAOC	Bulk density	0.106828
MAOC	pH	0.897712
MAOC	CEC	0.227642
MAOC	Bast	0.396376
MAOC	Clay+Silt	0.753996
MAOC	NPP	0.797407
MAOC	N deposition	0.323658
POC	Sampling time	0.0178884
POC	Land cover	0.634203
POC	Soil types	0.00723556
POC	MAT	0.85168
POC	MAP	0.291802
POC	Upper depth	0.88174
POC	Bottom depth	0.919076
POC	Elevation	0.367951
POC	Slope	0.197929
POC	Bulk density	0.0357721
POC	pH	0.417121
POC	CEC	0.0889584
POC	Bast	0.34409
POC	Clay+Silt	0.179302
POC	NPP	0.439753
POC	N deposition	0.24742

## Sheet: SupplementaryFig.4
MAOC_obs	MAOC_pre	POC_obs	POC_pre
2.86277	2.1546	0.309233	0.799251
-0.359614	0.512352	1.7458	1.52193
3.00925	2.46174	1.55635	1.99326
2.55676	1.88199	-1.07815	-0.508412
1.80646	1.13749	0.0555255	0.439751
-0.86048	-0.761597	2.35286	2.25135
0.0696846	0.300763	2.11359	2.27459
2.51714	2.45116	1.54969	1.41308
2.53483	2.46051	1.49739	1.29023
2.27201	2.2497	3.95504	3.05393
3.49043	3.08709	0.463734	0.868302
2.56725	2.64583	0.41871	0.333055
2.97502	2.84667	1.02962	1.09385
2.45101	2.42917	2.22029	2.37222
1.95586	1.95704	0.569283	0.915494
2.53052	2.55479	1.45161	1.63535
2.4998	2.55545	0.10436	0.211559
2.21155	2.34123	2.43361	2.25013
1.30833	1.45188	0.737164	0.88005
2.30259	2.2351	1.53902	1.45711
2.04252	1.70338	0.364643	0.650772
2.698	2.45745	0.41211	0.620639
1.34025	1.35738	0.599836	0.711604
1.29746	1.35738	1.96009	2.21844
2.44755	2.47449	1.93152	1.76956
1.15688	1.35904	2.57108	2.25044
1.30019	1.35904	3.44649	3.07376
2.98669	2.83739	1.37877	1.58611
2.8848	2.81828	2.92852	3.32421
1.82294	1.32475	1.49739	1.95296
1.59939	1.74692	1.35304	1.29567
3.42469	3.38622	1.07017	1.50089
3.3199	3.31211	1.3535	0.957231
4.03211	4.05832	2.41124	2.13845
3.48738	3.66064	1.96009	1.69961
2.30757	2.48778	1.6864	1.58845
2.31735	2.3995	1.78507	1.53126
0.955157	1.0656	-0.675366	-0.025869
1.27781	1.05688	1.92571	1.94001
1.01075	1.05688	1.8901	2.00983
0.742595	0.763746	1.78675	1.65459
0.645291	0.667091	2.08194	2.00983
0.866209	0.763746	1.83418	1.88734
0.570745	0.763746	4.32271	4.11128
2.9673	2.89645	0.943127	1.41059
3.66868	3.65835	0.290428	0.929261
1.80829	1.83522	0.81093	0.79153
2.25234	2.36934	1.11841	1.45669
2.95907	2.91224	0.223144	0.211011
2.60565	2.59768	0.982078	0.470988
2.95907	2.91224	-0.0304592	0.211011
2.12942	2.15999	0.314811	0.211011
1.35019	1.60545	1.66013	0.864894
2.42223	2.37043	1.27536	1.12947
3.66855	3.08543	0.00153492	-0.199598
2.38509	2.6289	-1.22995	-1.80347
3.30075	2.67535	0.41381	0.437685
1.33763	1.3986	1.31789	1.23757
3.16969	3.1016	0.94458	0.753398
3.14802	3.2363	0.131576	0.304905
2.33117	2.24868	0.283768	0.304905
2.14007	2.06451	0.307025	0.304905
1.57277	1.604	0.301734	-0.0593694
1.3616	0.981477	1.95995	1.52582
0.476083	0.732434	0.336472	0.456149
1.09861	0.94932	0.587787	1.12069
2.3979	2.34308	1.27841	1.43847
2.96719	2.47248	1.4441	1.12069
2.26292	1.87366	1.54393	1.64254
0.383681	0.589565	1.82087	1.73943
3.17475	2.29685	1.99766	1.986
1.32358	0.826443	1.52608	1.8526
3.06906	2.5026	-0.509935	0.657495
2.5393	2.74819	1.71676	1.52322
3.55535	3.23942	3.57163	3.48679
1.06046	1.15306	3.51862	3.50545
0.809146	0.959918	1.49675	1.68347
2.11167	1.97629	0.72059	0.465463
0.910929	0.932994	1.09861	1.61397
1.27527	1.57902	1.60944	1.65605
2.18526	2.26373	0	0.517692
1.0338	1.09996	2.26799	2.35071
2.65115	2.41592	2.33795	2.35071
3.04452	3.07192	0.955511	1.58049
3.86972	3.67976	0.916291	0.969253
2.11626	1.94408	1.16315	0.969253
1.45862	1.51995	0.741937	0.969253
0.955511	0.967496	0.198851	0.205036
0.993252	0.967496	1.50646	1.7359
1.06471	0.967496	0.993252	0.931406
0.875469	0.967496	-0.0295112	0.553927
0.875469	0.967496	3.19335	2.06667
0.788457	0.967496	1.25562	1.136
0.875469	0.967496	1.27787	1.33278
1.06471	0.967496	1.29418	0.992996
1.1314	0.967496	-0.0202027	0.105388
1.75443	1.70278	0.951658	0.745344
1.65366	1.62522	1.22087	1.1092
1.71383	1.77772	1.34651	0.71327
1.57296	1.76438	1.37498	1.92974
2.18126	1.76438	2.20453	1.92974
2.48491	2.37751	0.480573	0.404554
1.93932	1.90244	0.468753	0.343671
1.81873	1.83153	0.459953	0.215647
2.2257	2.13779	0.938505	0.963794
2.34296	2.29538	2.39589	2.52965
1.72732	1.83503	1.28592	1.35617
1.75894	1.83503	1.68621	1.52193
1.94187	1.83503	0.235072	0.827609
2.14663	1.92477	0.548121	0.674001
1.09192	1.92477	0.960882	1.01613
1.03532	1.03146	1.23139	1.10769
2.68649	2.34528	1.27954	1.45766
1.98924	2.34528	2.53052	2.20601
1.63585	1.5174	0.458058	0.905181
3.35662	3.13722	0.128393	0.336637
2.22527	2.41665	3.12891	2.80712
2.15223	2.39373	1.79109	1.49751
2.79576	2.67589	2.04213	1.89328
3.07717	2.95676	0.560187	0.5647
2.29203	2.31218	0.438255	0.444309
3.08662	2.69724	0.506215	1.04385
1.94075	1.77429	2.2284	1.92353
2.15814	2.19603	2.37304	1.80018
2.15606	2.28593	0.748109	0.891037
3.2351	3.02274	0.740985	0.880651
3.21044	2.94947	1.97353	1.9753
3.3056	2.74528	0.870037	0.891918
2.52821	2.40903	0.790728	0.961258
2.63361	2.57046	1.23663	1.80034
3.15235	2.90735	1.5707	1.4645
3.52733	3.09082	2.19933	1.85751
3.07028	2.89023	1.81368	1.49953
2.51325	2.33291	1.16565	1.7324
2.38858	2.42608	2.93752	2.70979
1.84908	2.09516	2.33379	1.77447
3.02791	3.06021	0.707543	0.875074
2.05758	2.3135	1.68455	1.31721
2.90996	2.81886	2.20022	2.10797
2.69368	2.69633	2.04898	2.02752
3.29843	2.8978	-1.55481	-1.21055
1.74746	2.07295	-0.700655	-0.557817
3.26404	2.67746	0.644382	0.508954
2.3736	2.22284	0.360621	0.346537
1.45652	1.80669	0.673164	0.362486
2.72935	2.62636	1.21611	1.37094
3.41135	2.94145	0.0523932	0.0634184
1.78959	2.20733	1.49212	1.77684
2.82138	2.67297	1.16315	1.34206
2.07143	2.29438	0.936093	0.633251
0.916291	0.964498	0.788457	0.760546
3.65099	3.29133	1.15057	0.781263
3.24352	3.13428	1.19996	0.633251
0.421562	0.483295	2.24496	2.20488
0.524604	0.525605	0.207014	0.760546
2.19809	2.04718	0.932164	0.760546
1.32433	1.69464	-0.150823	-0.331219
2.07944	2.08432	-0.400478	-0.411566
3.07269	3.07707	1.50408	1.93489
2.81541	2.99589	3.37417	3.49347
3.19089	2.99589	1.90211	1.56518
2.67208	2.94915	2.5416	2.39343
3.33006	2.94915	2.10413	1.91209
2.27109	2.24493	2.33214	2.39294
2.20607	2.23843	2.53528	2.64652
1.91545	2.01589	0.693147	0.732848
3.84802	3.60498	0.641854	0.733072
2.63906	2.71491	-0.628609	-0.808627
2.65324	2.64522	-0.693147	-0.808155
2.53131	2.68672	2.45574	2.19814
1.6864	2.00853	1.57179	1.64978
2.7389	2.6622	1.58132	1.58656
1.51146	1.32472	1.73401	1.61509
2.36837	2.52053	2.64617	2.32887
2.46677	2.09975	1.09861	0.938051
1.64136	1.62217	1.09861	0.938051
3.11352	3.03833	1.28093	1.57372
2.94969	3.03833	0.955511	0.944712
1.56229	1.65636	1.22378	0.944712
1.53697	1.82457	0.916291	0.944712
1.51716	1.58425	1.88107	1.76115
1.03913	1.30669	0.770188	0.888236
0.972435	1.29062	1.68455	1.25627
2.34181	2.74477	0.993252	1.25627
2.37024	2.55447	1.36634	1.25299
2.75366	2.55447	1.19392	1.03116
2.23001	2.24321	1.67873	1.7712
2.13976	2.49059	0.218541	0.623134
3.40908	2.96536	-2.25177	-1.43698
2.00244	2.28962	-0.820981	-0.965275
3.31673	3.56319	-0.722919	-0.740398
0.955616	0.893337	-0.555297	-0.846006
2.558	2.73843	0.81978	1.01892
2.28351	2.04576	0.968883	1.1944
3.13096	2.813	1.49548	1.76698
2.16215	2.10451	1.77292	1.76698
2.02169	2.07289	-0.100583	-0.000539501
2.08693	2.07289	2.07944	2.05544
2.12951	2.07289	0.378436	0.868216
1.46557	1.48764	0.398776	0.614471
1.44927	1.44397	-0.523248	0.156669
2.64921	2.8174	-0.0568111	0.0780876
3.16432	3.06123	0.355895	0.340427
2.6643	2.62906	1.23103	1.06473
3.44326	3.38416	1.96291	1.72959
2.57946	2.57866	0.520636	0.541437
1.64581	1.72948	0.772074	0.944875
1.7148	1.75789	0.93691	0.960297
2.1883	2.30667	-0.624966	-0.28955
0.500775	0.507043	-1.10866	-0.960409
0.559616	0.512905	-1.07881	-1.00194
0.57098	0.506315	1.97981	2.16451
2.99736	3.06742	0.793231	0.69189
3.11471	3.046	0.0198026	-0.197193
2.6984	2.74722	-0.18633	-0.197193
1.60693	1.54507	0.371644	0.332126
1.74572	1.79103	-0.0812101	-0.328141
1.53039	1.75707	3.15634	3.13895
2.85301	2.73321	2.07568	2.29038
2.69665	2.66907	3.06605	3.06834
1.93903	2.35368	0.683097	0.953638
1.51732	1.62555	1.13462	1.09626
-0.616186	-0.225944	1.74192	1.6387
-0.478036	-0.225944	0.725272	0.934581
2.23705	2.37672	2.0894	2.12791
2.91993	2.96374	2.26153	2.12791
2.67484	2.57059	0.691701	0.592757
2.48271	2.43245	0.691701	0.592757
2.49988	2.65078	1.86872	1.96807
3.54133	3.39038	2.31846	2.00243
3.66303	3.39038	0.518794	0.567928
3.5158	3.39038	0.71295	0.512478
2.09063	2.30349	0.518794	0.686867
2.83849	2.57191	1.26413	1.28254
1.57277	1.41069	0.405465	0.512478
1.90734	2.12014	-0.0888312	0.0274714
1.4816	1.75271	1.27867	1.31926
2.25482	2.95083	2.45341	2.36588
2.73937	2.84043	2.63356	3.35425
2.94234	2.72316	1.22378	1.14311
2.6392	2.71582	-1.77406	-1.87958
2.62506	2.72833	-0.496437	-0.575372
1.68822	1.706	-1.5615	-1.5613
3.79549	3.71513	-0.333144	-0.107587
3.60604	3.53167	-0.524249	-0.107587
3.19622	3.22326	-1.81063	-2.23107
3.43914	3.47268	-0.659246	-0.593946
3.60223	3.56393	-3.08191	-2.50167
3.14156	3.21531	-0.0170944	-0.107587
3.56897	3.3442	-0.553385	-0.575372
2.68717	2.7683	-2.59027	-2.25718
2.04143	1.99746	-2.44919	-2.46241
3.06161	3.08751	-1.4604	-1.54345
3.16436	3.15925	0.780853	0.421814
3.09417	3.09736	-1.51086	-1.57573
2.17106	2.19406	0.385321	0.421814
1.56663	1.5537	0.14197	-0.107587
1.54716	1.52887	0.457425	0.54081
1.79027	1.78649	0.430834	0.785075
2.74442	2.74616	1.71169	1.46839
2.66815	2.7105	0.905073	1.12442
2.27565	2.22563	0.563832	0.540468
2.59661	2.74616	-0.591085	-0.0611718
1.72024	1.61601	-0.688506	-0.389065
1.61976	1.54266	-0.535636	-0.586028
1.66929	1.47132	1.06911	1.68012
1.5411	1.5744	0.751416	0.632473
2.13209	2.17768	1.44102	1.19435
2.67503	2.76558	2.56495	1.93118
2.77915	2.76558	1.90954	1.6391
2.04168	2.17768	1.6864	1.6391
2.55878	2.58761	1.28093	1.85414
2.92056	2.76558	0.354172	0.449579
2.03159	1.9905	1.43508	1.57248
2.12753	2.17768	1.81645	1.38479
1.97354	1.9905	1.23837	1.38479
2.89037	2.76558	0.518794	0.673401
2.71481	2.67184	-0.967584	-0.818705
2.2439	2.21548	1.51413	1.78201
2.24813	2.23954	2.48989	2.35211
2.18493	2.17213	1.74796	1.97156
0.703098	1.19966	1.38002	1.75737
1.6312	1.3414	2.64399	2.19151
2.09432	2.15576	1.36098	1.17806
1.98365	1.9409	1.16315	1.18093
1.89267	1.9409	1.56071	1.04024
2.2664	2.0294	1.44133	1.18479
1.66393	1.62702	-0.150129	-0.230494
2.63906	2.62583	1.54855	1.73303
2.70805	2.62583	0.254627	0.250758
2.48491	2.51927	-0.0512933	1.21086
2.76632	2.61704	1.20683	0.978136
2.32239	2.61704	-2.18129	-1.50208
2.77882	2.66501	3.31623	2.93647
3.30395	3.28873	1.50183	1.45681
0.581729	0.878204	0.0953102	0.00971185
2.90947	2.99267	0.500775	0.263732
2.86998	2.89172	1.8453	1.7368
1.8928	1.94295	1.41342	1.35665
2.58025	2.65507	1.03318	0.995843
2.68258	2.72469	1.20297	0.995843
2.50394	2.5289	0.457425	0.632418
2.59966	2.65507	0.71784	0.632418
2.5704	2.5289	1.58719	1.70278
1.87808	1.81821	0.332937	0.370138
1.46326	1.58662	0.982453	1.23024
3.91162	3.53339	2.05924	2.0207
1.10914	1.29449	1.31103	1.64707
0.741937	1.40261	0.823899	0.71374
1.67147	1.736	0.571381	0.676755
1.77156	1.736	0.726435	0.707651
1.6312	1.60622	0.675716	0.67814
1.5433	1.46409	2.53852	2.60206
1.46787	1.46409	2.67855	2.59999
1.47247	1.46409	1.13454	1.32145
0.0561818	0.325863	3.05723	2.59999
0.149704	-0.0502862	2.72543	2.60206
3.61873	3.56649	1.16662	1.25016
2.87526	2.99393	1.33403	1.25016
2.24177	2.46848	-0.105361	-0.0265711
0.0751075	0.429406	-0.071459	-0.0265711
2.65254	2.53957	1.13977	0.821688
1.26695	1.56056	1.01668	0.821688
0.629373	0.817162	-0.0204093	-0.0916061
2.05838	1.82122	-0.184533	-0.0916061
1.4698	1.30448	0.942358	0.821688
0.298155	0.575191	-0.904417	-1.011
1.48508	1.86311	0.971096	0.821688
2.80553	2.69272	0.499842	0.430642
2.91389	2.68444	-0.117681	-0.0916061
2.93579	2.68444	-0.0379153	-0.0916061
2.44618	2.32224	-1.02845	-1.011
2.33985	2.32224	1.32708	0.815331
2.26531	2.32224	0.165514	0.966355
2.69446	2.68444	1.42757	1.77286
2.17292	2.03338	1.54661	1.77286
1.7351	1.69941	2.05088	1.57401
2.03329	2.03338	1.94591	2.20119
1.81757	1.88922	-1.05933	-0.694276
1.69939	1.69941	0.405509	0.257608
1.44991	1.45253	3.96142	3.71706
1.77974	1.69941	3.52645	3.71706
1.68455	1.80877	1.21491	1.16028
1.20397	1.20408	1.06126	1.12104
3.09897	2.86395	1.86563	1.88876
3.75532	3.65707	1.19996	0.982198
3.68506	3.65707	1.4061	1.46773
1.18637	1.17642	2.36085	2.34006
1.50076	1.48207	1.91102	1.63975
1.22999	1.07154	-0.430783	-0.53069
1.36186	1.36979	2.15292	1.91913
4.78455	4.30798	-0.867501	-0.67455
4.51227	4.30798	0.457425	-0.168627
3.07593	3.24973	1.25052	1.00112
2.97706	3.03149	0.722706	1.00112
2.37676	2.23478	0.0758493	0.723049
1.75094	1.78206	0.709276	0.723049
4.0266	3.82414	0.787111	0.723049
2.34947	2.44257	1.11609	0.723049
3.44808	3.13391	-0.248533	-0.590373
3.39685	3.25666	-0.266551	-0.653641
1.67896	1.74389	-0.196347	-0.613021
2.04252	1.90872	-0.695941	-0.72508
1.08181	0.990258	1.09064	1.09885
1.97962	2.07982	-0.355165	-0.368962
1.56653	1.51106	-0.611884	-0.592285
1.23547	1.02473	-0.993399	-0.0266161
0.198851	0.856365	0.756122	1.01045
1.58642	1.68994	1.99884	2.06529
1.88831	1.99662	0.806476	0.575004
2.11358	1.99662	1.08856	1.13758
1.82148	2.34407	1.5063	1.10788
2.11443	1.99662	-0.150823	0.19193
2.31154	2.38192	1.0043	0.733964
1.85022	2.0073	1.49791	1.26028
1.94739	2.0073	1.0043	0.950439
1.42293	1.50592	0.0295588	0.0272306
2.3716	2.05378	1.27815	1.21809
1.47957	1.51708	0.0487902	0.00612301
1.5656	1.50592	0.385262	0.590649
1.88801	2.05378	2.17475	2.10325
3.3197	3.01862	1.15057	1.21809
2.32141	2.36949	2.88487	3.14588
2.8082	2.77264	2.7402	3.14588
4.17034	4.05979	1.31909	2.07214
4.48022	4.05979	0.86289	1.45753
1.52388	1.65556	2.48574	2.99635
1.56235	2.65636	1.63705	2.07214
0.985817	2.46595	2.14593	2.07214
1.56862	2.11866	3.58158	2.95238
1.8453	1.54965	1.30582	0.951522
1.85003	2.01918	3.43145	3.62408
2.11384	2.01918	3.56165	3.07287
3.40454	2.95393	1.99049	2.72109
2.25234	2.21345	0.199506	0.414344
1.57691	2.21345	0.250525	1.0181
2.58249	2.21345	-0.527802	0.374488
2.37024	2.24552	-0.0106566	0.192068
1.87947	2.21345	0.371564	0.015928
2.53528	2.37324	0.139762	0.13174
4.28044	3.85458	0.113329	0.0687857
3.05871	2.88743	-0.0512933	0.0177078
2.84611	2.48623	-2.52573	-2.30644
3.78987	3.57603	-2.40795	-2.30644
3.83237	3.6413	2.64935	2.18943
1.68083	1.62612	1.96437	2.18943
1.23837	1.23483	0.519484	0.429694
1.15373	1.23483	-0.014599	0.429694
2.2192	2.26616	2.08666	2.18943
0.990121	1.74792	0.330239	0.429694
1.30019	1.79144	0.871293	1.06818
2.78871	2.50205	-1.60944	-1.48634
1.70475	1.91812	-1.27297	-1.39866
-1.13943	0.334934	2.77734	2.29394
3.26155	2.97472	2.04347	2.0332
3.03013	2.91133	2.23211	2.0332
1.91289	2.23554	0.956484	0.995286
2.19171	2.23554	0.93491	0.811177
1.73511	1.99439	1.84055	1.66591
2.91235	2.86832	1.20297	2.06516
2.41549	2.6931	0.647103	0.626033
2.25759	2.32832	0.522793	0.756034
2.21594	2.24207	0.795706	0.782776
2.0464	2.20536	1.07841	0.802932
2.33311	2.20536	-0.997658	-0.723959
1.12633	1.13431	3.22139	3.33375
1.9844	2.14021	3.46064	3.33375
1.62483	1.83718	2.94863	2.0982
1.83482	1.74631	0.567584	0.474026
3.47477	3.50889	1.7432	1.62271
1.34547	1.7219	1.20081	1.41624
0.314811	1.7219	1.57311	1.41624
1.76644	1.7219	1.9745	1.92629
2.19722	1.7219	1.39901	1.41624
0.730443	1.00085	0.436318	0.500973
1.69776	1.00085	1.92716	2.46037
1.69917	1.74133	2.80203	2.68504
1.33194	1.32235	2.7025	2.66512
1.68072	1.38783	1.21788	1.42529
1.09961	0.900474	1.07841	1.07725
1.1974	0.933663	2.10291	2.31494
0.546965	0.580164	0.792993	0.609169
2.11746	2.04805	2.61301	2.60746
2.61447	2.21583	0.708036	1.1598
2.10657	1.84577	-0.235722	0.204043
1.85317	1.75503	1.16938	0.888062
0.431782	1.47167	3.55034	3.47152
1.19695	1.91431	3.1704	3.21109
1.67523	1.45405	2.39446	2.37677
3.56855	3.60862	2.83256	2.71156
3.76629	4.04859	3.27792	3.16875
2.66433	2.45519	2.23714	1.99424
3.67901	3.20832	1.65094	1.69757
3.55567	3.01715	0.354207	1.05366
4.91895	4.55643	2.33332	2.43047
2.49825	2.72287	2.52313	2.26574
3.06876	2.65353	2.36245	2.68388
2.2126	2.65353	2.31549	2.26855
2.98749	2.48439	2.25607	2.5775
2.13669	2.48439	0.500775	1.1917
2.78618	2.48439	0.223144	1.1917
1.12607	1.24575	0.385262	0.415306
1.98261	1.64117	2.27109	2.21438
2.51447	2.44621	1.41828	1.1917
3.61146	3.37695	1.27815	0.415306
2.58927	2.44621	2.27624	2.21438
3.79459	3.37695	0.438255	0.415306
4.24621	3.37695	1.58309	2.21438
1.34025	2.44621	-0.371064	0.415306
2.19389	3.37695	1.40604	1.965
2.42214	3.37695	3.00964	3.38956
2.18155	2.81865	2.85553	2.56585
3.13625	3.3039	2.50133	2.51777
2.9547	2.99663	2.55058	2.51777
2.91204	3.00175	1.43508	1.14023
3.00459	2.98594	1.47777	1.5821
3.37668	3.28448	1.17728	1.5821
3.5715	3.45408	1.77092	1.5821
1.97962	2.12649	1.50251	1.5821
0.198851	0.846864	1.41963	1.5821
2.959	2.95851	1.16378	0.866502
3.44426	3.31681	3.44739	2.88703
2.37089	1.97129	2.46656	2.10126
1.6491	1.97129	2.94348	2.49441
1.29743	1.56678	2.4094	2.10126
1.96212	1.56678	2.99391	2.49441
1.21498	1.56678	3.01017	2.49441
1.04549	1.56678	4.07042	3.73443
1.40046	1.56678	4.07042	3.73443
3.10885	3.16692	2.34877	2.10126
3.12356	3.16692	3.11562	2.88703
3.45645	3.3083	2.23594	2.10126
3.92425	3.66516	3.87528	3.73443
3.39364	3.16692	3.01516	2.88703
3.12953	2.94458	3.06639	2.88703
3.28401	3.3083	2.82551	2.88703
3.26563	3.16692	2.4041	2.49441
3.44496	3.66516	3.83975	3.73443
3.44352	3.66516	2.5357	2.49441
2.77813	2.94458	3.85867	3.73443
3.32423	3.16692	2.57795	2.49441
3.81363	3.66516	2.15672	2.10126
3.90983	3.66516	2.71542	2.88703
2.96962	2.94458	1.96267	2.10126
3.57016	3.66516	3.19061	3.73443
3.56861	3.66516	2.40101	2.88703
2.97654	3.16692	2.42627	2.88703
3.90138	3.66516	3.11544	3.73443
4.00765	3.66516	1.69499	2.10126
4.01067	3.66516	2.06434	2.49441
3.35054	3.16692	2.95918	3.73443
3.05614	2.94458	1.86367	2.49441
2.79897	2.94458	1.61741	2.2411
2.49823	2.94458	0.565314	1.29038
3.24271	3.3083	3.51145	3.43451
2.81567	2.94458	1.88928	2.03626
3.18165	3.3083	2.83204	2.53808
3.19028	3.3083	1.46797	1.87168
2.75718	2.94458	1.63049	1.87168
3.07139	2.89216	2.43025	1.87168
3.05686	2.9392	2.07673	1.87168
0.718101	1.41885	0.790911	0.804244
2.52489	2.8159	0.580538	0.459171
2.04534	2.32677	0.299364	0.459171
2.65921	2.32323	-0.671386	-0.431459
2.56988	2.32323	1.66393	1.7758
1.78717	2.32323	1.52823	1.7758
2.2162	2.32323	2.48574	1.7758
2.69123	2.32323	1.01523	1.7758
0.689924	0.747981	1.36147	2.70408
1.42887	1.41004	1.05955	2.17055
1.64712	1.7101	0.360238	0.54817
1.2939	1.7101	3.16336	3.15314
3.09195	2.75892	3.76283	3.15314
2.88312	2.75892	3.69419	3.19796
2.59972	2.75892	3.17539	3.19796
2.04898	2.75892	3.83118	3.19796
3.10009	2.75892	1.46768	1.36013
3.18428	2.75892	0.762972	0.587809
3.29138	2.75892	-0.0278143	-0.108534
2.20497	2.75892	3.20809	3.10078
3.34186	3.39013	2.45774	2.97912
2.7266	2.74363	3.3106	3.14029
4.50679	3.9931	3.69861	3.1399
3.74313	3.9931	2.20384	2.15113
2.93691	2.90223	1.99816	2.17782
3.23183	3.15368	2.32126	2.19521
3.69847	3.29938	2.17513	1.89416
3.22753	3.27685	2.77134	2.7627
2.06103	2.04135	0.797507	1.06753
2.53708	2.73166	2.95178	2.85972
2.07065	2.24451	2.87135	2.99549
2.66305	2.45229	1.38879	1.59075
1.91842	1.82284	1.39872	1.59075
1.63002	1.6283	0.609766	0.880769
2.98167	2.82449	1.24209	0.490293
2.06179	1.76076	0.72453	0.0119163
1.55604	1.63028	1.11415	0.0119163
1.35584	1.68977	3.7517	3.59966
1.22964	1.21743	2.57375	2.6397
1.0472	-0.268722	2.05679	2.6397
0.721458	-0.268722	2.10169	3.22594
3.34392	3.17436	0.307896	0.233043
3.3788	2.52291	0.598837	0.44025
3.75243	3.42852	-0.0833816	0.244587
2.94684	3.42852	-0.328504	-0.31729
2.62965	2.46418	-0.382428	-0.360638
2.19905	2.24028	2.8848	2.97518
3.6674	3.58646	2.38876	2.84976
3.20193	3.10879	0.650725	0.239149
1.02716	0.994519	-0.201026	0.239149
1.59577	1.56553	-0.399095	0.297065
0.646967	1.56553	0.250253	0.297065
2.24144	1.91488	3.3381	3.10519
2.62747	2.65117	2.65084	2.59882
2.85187	2.79876	2.28495	2.59882
2.66575	2.79876	0.124869	0.978612
2.59787	2.37885	1.16284	0.105837
1.39624	1.86932	0.981329	0.978612
1.48546	1.86932	0.893227	-0.000128984
1.06056	1.36781	0.966604	0.295811
1.87303	1.32029	-0.491023	-0.000128984
1.78909	1.75451	1.08147	0.978612
0.389336	1.52948	0.522952	0.254976
1.62846	1.59237	-0.441611	-0.000128984
2.29142	1.86932	0.167208	0.295811
1.62728	1.64071	1.3086	0.687997
1.63608	1.32029	0.0516432	0.254976
0.964319	1.52948	0.00299551	-0.000128984
1.12849	1.59237	0.327143	0.38629
1.46372	1.75451	-0.302457	0.254976
0.899348	1.64111	0.682086	0.687997
1.2692	1.52948	-0.0222456	0.127186
0.979078	1.36781	-0.0130852	0.38629
1.70874	1.64111	1.87641	1.5304
0.925845	1.64111	0.405465	0.97161
1.1474	1.52733	1.67147	1.2401
3.63072	3.5435	1.06126	0.717619
3.48186	3.11549	1.00796	0.896928
3.04214	2.99123	0.871293	0.603662
1.68208	1.62389	0.732368	0.455386
2.32793	2.24664	-0.438852	-0.261814
0.231112	0.519404	3.50886	3.40001
1.22378	1.02108	2.99122	3.03741
1.33496	1.25663	1.31456	1.37684
0.416807	0.19769	-2.12837	-2.02976
-1.04075	-1.26878	-0.820981	-0.613501
-1.94513	-1.05923	1.639	1.1158
4.89567	4.34185	0.157004	0.00130171
2.95305	3.78293	2.47572	2.50461
2.95491	3.05197	2.15834	2.24754
3.11352	3.05524	1.26743	1.40619
3.14845	3.02878	-1.96533	-1.2324
-0.400478	-0.32729	1.14315	0.658972
-0.84397	-0.829365	1.12005	0.768028
2.75755	2.50483	-0.865265	-0.86845
2.04812	1.87307	1.62687	1.64767
1.72967	1.7184	-0.377271	0.109659
1.50652	1.4608	1.55752	1.59602
2.42834	1.8026	1.07348	1.36506
0.0946918	0.153995	1.11406	1.02259
1.69034	1.15545	2.20497	2.29906
1.60951	0.943233	2.25863	1.90524
0.447784	0.68116	0.77139	1.21262
-0.343265	0.228657	0.72876	1.25449
0.897561	0.167251	1.70293	1.55088
0.504588	0.250775	0.190967	0.195643
3.61963	3.344	3.43835	3.77778
3.01504	2.98184	1.20791	1.26086
3.23946	2.98184	2.94081	3.27815
2.56038	3.33824	1.79216	1.73101
2.66825	2.24224	2.88397	3.11195
2.28279	2.17591	2.23536	2.19896
2.01575	2.09838	1.37916	1.73131
2.73985	2.78879	0.908267	0.873849
2.88722	2.78879	0.84982	0.830399
2.05819	2.41826	0.866569	0.830399
1.47796	1.63409	0.0914471	0.213801
1.42217	1.40491	-0.216794	0.213801
3.02323	2.66908	5.40697	5.308
1.34399	1.6405	3.85941	2.96275
2.51895	2.59938	0.677476	0.301007
2.45637	2.59938	0.676884	-0.314203
1.71454	1.87155	-0.171689	0.376167
1.7783	1.76875	-0.306925	1.15175
3.32111	3.23556	2.26559	2.32283
2.16107	2.27813	1.89063	1.68051
2.45775	2.32694	2.57032	2.54053
2.96527	3.07436	0.502539	0.496815
3.88235	3.52991	0.388246	0.44096
3.2805	3.47557	2.25848	1.96849
0.674081	0.982071	1.82254	1.54142
4.00177	3.73463	1.34833	1.09925
3.96018	3.58229	0.89915	0.563535
2.3154	2.79475	0.718817	0.832556
3.16525	3.14337	1.38629	1.45472
3.19587	3.25407	1.4929	1.45472
3.48921	3.49379	3.79765	3.46195
4.22288	4.00942	1.60512	1.94056
3.26155	3.36508	2.83248	2.53338
3.97029	3.91014	2.2778	2.49043
3.8737	3.91741	3.66894	3.68963
3.443	3.37659	3.38668	3.3063
2.79624	3.34071	3.99838	3.59658
3.13683	2.96038	2.3665	2.93373
2.55921	2.96038	2.40424	2.36611
3.61641	3.52284	3.66868	3.39567
3.84184	3.41216	3.25694	2.97434
1.7735	1.68275	3.14888	3.12771
3.06609	2.73918	3.50165	3.43089
3.71434	3.72558	4.66485	4.17571
2.07232	2.15046	3.69461	3.45181
2.23055	2.15046	3.64806	3.46161
0.593327	0.917845	3.4763	3.36692
1.4355	1.16052	2.873	3.10533
1.83785	1.79371	2.66704	2.57498
3.26144	3.19726	2.73751	2.58428
1.59898	1.61382	3.49224	3.48305
3.73933	3.7433	2.51727	2.58601
1.9521	1.97817	4.58104	4.45604
1.7504	1.83004	4.74226	4.45684
2.89127	2.78174	4.2321	4.17143
2.87151	2.78174	4.61757	4.56797
2.79148	2.78174	4.78948	4.58953
2.5642	2.78174	1.82204	1.69621
2.83994	2.78174	1.84021	1.69621
2.69096	2.78174	2.84723	2.53728
2.44052	2.78174	2.27375	2.10822
1.93152	1.86556	2.28035	2.06017
1.62924	1.64512	2.37257	2.6351
2.89037	2.90551	2.21164	2.10822
1.74047	1.64512	2.29836	2.06017
1.88905	1.97323	1.30887	1.71074
2.00226	1.97323	1.32972	1.71074
2.57162	2.16066	0.782531	0.627814
3.90699	3.57535	2.86562	2.84934
2.25508	2.37322	2.83791	2.84934
1.79392	1.67554	1.93874	2.0214
-1.90893	-1.35803	1.96449	1.92351
3.80022	3.57134	1.56638	1.92351
3.12676	3.01999	1.70181	1.92351
1.86563	1.85789	1.84209	1.92351
2.59525	2.5288	1.91204	1.92351
2.85128	2.59744	3.06011	3.03285
1.79342	1.93249	2.72327	2.25901
2.20663	2.15174	1.03496	0.756718
3.65174	3.45347	0.182322	0.550913
3.71359	3.4641	0.336472	0.432853
3.02697	2.72038	5.98027	4.60032
1.03784	2.07844	1.3546	1.66153
3.23912	3.09457	2.93264	2.80848
1.60313	1.84327	0.721189	1.16924
0.610367	0.905003	2.17817	2.19545
2.08355	2.00222	2.56951	2.49077
2.51594	2.33605	2.16151	1.97584
2.14771	2.14533	2.94348	3.29399
2.38909	2.07569	4.11401	3.75384
2.45959	2.47269	0.726374	0.999313
1.37757	1.59882	1.13274	1.10452
1.05758	1.20023	1.49065	1.28048
0.0616365	0.413756	0.978326	1.03552
0.629068	0.397435	0.970779	1.03552
1.68689	2.05525	-1.10866	-0.253578
2.44663	2.36687	0.958798	1.1463
2.2831	2.22313	1.11048	1.1463
2.2508	2.22941	-0.370453	-0.199361
2.23728	2.18216	0.84101	0.637613
1.93603	1.90447	1.05871	1.31125
2.88927	2.75449	2.32853	2.06017
2.39876	2.45765	2.0736	1.89534
2.84606	2.68154	3.02691	2.71346
0.907599	0.833156	0.0475028	-0.531296
0.761983	0.517416	-0.49705	-0.753427
0.382312	0.209755	0.404725	0.494802
1.63871	1.54643	0.78592	0.354659
1.03373	1.05201	0.362804	0.308198
-1.35029	-0.434047	3.18439	2.83309
0.63696	0.731026	0.249579	0.380988
0.021296	0.2602	0.462659	0.433471
2.89884	2.77892	0.888061	0.78102
2.73337	2.71468	0.884621	0.82335
2.57284	2.64213	2.43106	1.93426
2.25705	2.00379	0.512344	0.955229
0.988376	1.10138	0.98668	0.51948
1.04888	1.00878	3.16912	2.43664
1.76975	1.77862	1.06941	1.39715
1.79156	1.77693	1.21457	1.096
1.98606	2.03751	2.13085	2.04616
1.90126	1.91957	2.90163	2.39317
2.70191	2.51488	0.516078	0.658564
2.87599	2.65971	-1.69108	-1.4093
0.95262	0.95394	-3.29685	-2.48167
-0.753705	-0.230222	-2.46122	-2.01862
3.64182	3.53999	-1.15402	-0.634
3.57495	3.52837	-2.52635	-1.32216
3.34464	3.29726	-0.848929	-0.706317
3.19997	3.0889	1.51689	1.1324
2.89113	2.86477	-1.77745	-1.57567
2.95582	2.7681	-0.97587	-0.956871
3.05679	2.83073	-0.626329	-1.17184
2.11911	2.20019	-1.3554	-1.42041
2.14257	2.20019	-2.07602	-1.96502
2.30265	2.20019	-0.659995	-0.41096
3.69037	3.81481	-0.29613	-0.751605
2.37918	2.40831	-1.18217	-0.174085
2.53625	2.6077	-4.60517	-2.72134
2.62479	2.6077	-0.670973	-0.131301
2.57386	2.6077	1.50668	0.997884
1.125	1.46269	-0.442104	-0.166023
1.32422	1.46269	-1.58956	-1.43588
3.35797	3.37239	-1.33932	-1.4466
2.51136	2.6401	-0.571483	-0.598653
2.82414	2.60788	1.91556	1.83122
2.53376	2.54318	1.67896	1.86359
1.6717	1.66989	1.29746	1.3953
1.22703	1.06776	1.73418	1.62145
2.67139	2.70655	1.47334	1.60583
2.29354	2.29558	0.158511	0.535054
2.24177	2.29558	3.07964	2.88897
2.15176	2.29558	3.45926	3.25747
2.29013	2.27873	3.84493	3.57302
2.4044	2.27873	3.83914	3.59334
0.490541	1.0111	1.84853	1.6864
3.10021	3.18299	-0.052961	-0.0207377
3.66502	3.46055	-0.408815	-0.365431
0.885984	0.506797	0.422656	0.60084
0.295114	0.506797	1.73342	1.81603
-0.292669	0.315172	0.353364	-0.0268524
2.58201	2.5482	0.0147408	0.260193
2.42354	2.46478	1.62364	1.44105
1.46979	1.4808	1.56705	1.89798
2.19153	2.32449	-0.0529578	-0.183095
2.07556	2.53868	-0.201786	-0.177878
2.78936	2.57948	-0.232386	-0.394837
0.457336	1.04541	-0.976386	-0.177878
0.136129	0.856185	-0.426284	-0.177878
1.71792	1.10679	1.83762	1.55169
0.733968	1.04932	-0.0175664	0.039358
-0.328565	-0.0191056	-0.393629	-0.452885
1.47486	1.43676	1.75624	1.31615
1.10888	1.36966	-1.18384	-0.19473
1.36741	1.47181	0.462022	-0.00548647
1.37916	1.39388	-0.972586	-1.02534
1.2189	1.16325	-1.58161	-1.46579
3.84695	3.97312	1.5707	1.53472
0.936093	0.844586	0.0953102	0.280884
1.99742	1.80882	0.165514	0.14948
3.03879	3.01498	1.78507	1.77394
2.99623	3.01498	1.34547	1.77394
2.18259	2.32905	0.0392207	0.203387
2.84217	2.98876	1.82294	1.77394
2.43442	2.62612	1.89912	1.89651
3.35896	2.62612	1.54969	1.53555
2.92978	2.32616	-0.139262	0.0182144
2.93916	2.41239	1.38885	1.3033
0.945865	1.79045	2.18155	2.10937
2.30062	1.79045	1.94327	1.79799
2.06686	2.08416	0.500775	0.655651
2.77071	2.55714	0.34359	0.30286
0.245601	0.411077	1.4327	1.30689
0.844369	0.831657	-0.0673692	0.327449
0.4433	0.411077	-0.0736358	-0.135961
1.18382	0.903795	0.00914803	0.327449
2.94571	2.99676	-0.307858	-0.135961
1.46357	1.50196	-1.09661	-1.19079
2.01757	2.19604	-0.864458	-0.346914
2.22642	2.23859	1.43746	0.652497
1.23248	1.54046	1.45161	0.652497
1.09493	1.12828	1.79099	1.62337
0.683334	0.852135	0.242978	0.22819
0.774331	0.854597	-1.70468	-1.3483
3.26308	3.08255	0.850151	1.23207
3.17805	2.64823	0.792993	1.14472
0.845868	0.962961	2.67896	2.31259
2.16585	2.0996	1.33763	1.20034
3.28877	3.0634	1.13753	0.802129
3.93476	3.90648	1.0161	0.802129
2.0656	2.12482	0.536873	0.758803
2.66931	2.01137	1.15615	1.29974
1.2633	1.41097	0.769511	1.17393
1.76787	1.60901	-0.324538	-0.153549
1.75825	1.16328	-0.325466	-0.911666
-0.0882795	-0.201581	1.96104	2.21096
-0.0627982	0.0265518	2.26456	2.25642
2.50733	2.43626	2.37415	2.33976
2.47244	2.44528	1.78842	1.64945
2.88088	2.85274	1.12817	1.35539
2.64048	2.88409	1.43984	1.28913
1.62137	1.58847	1.86253	2.03488
2.62941	2.65188	3.68813	2.89166
2.69678	2.65188	1.00796	1.08731
2.65631	2.65188	1.28093	1.09589
1.41342	1.70249	1.19392	1.09589
1.79176	1.92529	1.08655	0.88319
1.21164	1.23728	1.59534	2.1415
1.33052	1.23728	2.35328	2.3744
1.58719	1.36838	2.54788	2.3744
2.52493	2.54815	2.5096	2.40538
1.26976	1.32876	1.22378	2.23034
2.63834	2.43222	1.6864	1.4182
2.85647	2.75626	1.36098	1.31236
2.73437	2.60018	1.32972	1.23928
2.81541	2.60018	-1.27297	-0.538751
3.36206	3.38796	2.35138	2.39844
1.93152	2.21702	2.36085	2.39844
2.77758	2.96489	2.31846	1.58341
2.60269	2.59691	2.42303	1.93181
2.54945	2.59691	0.97621	0.957979
2.68785	2.59691	1.05625	0.957979
1.08922	1.0524	1.423	1.50393
0.80781	0.664476	1.87252	1.50393
2.28061	2.36464	1.423	1.50393
3.66099	3.64198	0.323885	0.957979
2.30558	2.04768	1.36098	1.29602
1.65632	1.86376	0.751416	0.794412
2.41413	2.3726	0.963174	1.48086
2.60565	2.60026	1.62924	1.69676
2.28747	2.27109	1.03488	-0.0243041
1.63878	1.72164	2.08939	2.39168
3.66007	3.58348	1.65632	1.5221
3.26668	3.11726	2.81481	2.32197
4.2588	3.58538	2.61039	1.87059
3.40784	3.43719	1.56862	1.52212
3.3673	3.33592	1.27815	1.39019
2.42745	2.55745	1.7984	1.41238
1.49515	1.57224	0.29267	0.668098
1.35067	1.40529	-0.733969	-0.527693
1.42311	1.40529	0.182322	-0.380221
3.35759	3.23523	-1.10866	-0.882922
3.04214	3.1045	1.97962	2.00349
3.22565	3.23523	0.336472	-0.144871
1.71019	2.23391	-0.776529	-0.144871
1.71199	1.59307	0.131028	0.123237
1.44164	1.43934	0.0487902	0.206313
1.34479	1.4769	0.455864	0.454761
1.01676	1.15808	0.320845	0.437423
0.275412	0.712788	4.04328	3.57233
3.88837	3.42765	0.773464	0.754817
0.164891	0.445196	0.77897	0.754817
-0.308735	-0.0555347	0.295464	0.306785
-0.686878	-0.00570912	0.411735	-0.0666496
0.600977	-0.00570912	3.00578	3.197
1.89404	1.78584	0	0.114648
2.75264	2.6353	-0.579818	-0.297584
0.198851	0.809357	-0.941609	-0.932887
1.59189	1.0758	-0.71335	-0.628344
2.4895	1.70843	-0.71335	-0.734343
2.16217	2.38985	1.78675	1.41343
2.40577	2.38985	1.62406	1.66428
2.1793	2.31471	1.07356	1.25317
3.84141	3.13232	0.785536	0.797333
0.793196	0.572784	0.998191	0.900403
0.511377	0.572784	1.24848	1.26012
2.01471	2.00591	1.26879	1.00394
1.89913	2.16402	1.28122	1.31921
3.09104	3.11924	1.09861	0.833099
3.02626	2.96182	1.09861	0.960019
4.22194	3.8192	1.09861	0.960019
0.993252	0.966488	2.03857	2.1024
0.993252	1.21433	2.38693	2.34579
0.955511	0.966488	1.83258	1.54621
1.06471	0.966488	1.61144	1.54621
0.832909	0.966488	0.788457	0.897837
2.85832	2.71007	1.06471	0.97137
1.76636	1.60532	0.641854	0.97137
2.64408	2.79189	0.955511	0.97137
2.65945	2.71007	1.83098	1.18698
1.88033	1.95719	0.10436	-0.37132
1.50548	1.62934	-0.248461	-0.645364
1.41736	1.60532	1.99742	1.60169
2.16702	1.9102	-0.248461	0.0491783
1.91698	1.78599	1.64866	1.06094
1.32843	1.32055	2.69733	2.06559
1.7492	2.09174	2.14593	2.06559
1.8736	1.78049	0.983613	1.14434
1.43508	1.42885	0.817323	1.10735
2.25234	2.19061	0.859881	1.10735
2.06686	2.25141	0.444686	0.672691
2.42037	2.38295	1.33395	0.871677
1.81009	1.88867	0.0843411	0.128267
2.36837	2.14202	1.55814	1.47145
1.832	1.83307	1.95919	1.67586
1.85005	1.83307	3.77975	3.14152
1.94037	1.83307	3.20242	2.80373
1.92059	1.92084	1.10194	1.16308
2.1396	1.92084	0.709021	1.09253
1.10988	1.09914	2.31767	1.78482
1.64654	1.62799	1.80796	1.34725
3.2682	3.1679	0.425921	0.517745
2.81696	2.68511	-0.608806	-0.070207
2.71622	2.70569	1.25333	1.24605
3.04185	3.01559	1.5241	1.87444
3.04371	2.94228	3.11369	2.46616
1.81873	1.99348	-0.113169	0.265888
1.89477	1.95644	0.179818	0.360235
3.43553	2.94315	0.940398	0.926545
2.15025	2.19529	1.08316	1.33646
1.8055	2.02136	1.87595	1.62686
2.16642	2.16979	1.15845	1.40505
3.73846	3.10641	0.71393	1.26982
2.27398	2.35279	0.421338	0.638968
2.07002	2.25293	0.513422	0.622566
2.75493	2.52964	0.311154	0.572853
3.52733	3.11272	0.611395	1.20946
2.48882	2.23366	0.774727	1.04619
1.80006	2.1592	0.773805	1.20147
1.7601	1.77954	0.300105	0.776146
2.04834	2.45364	2.54952	1.98545
3.29536	3.10527	3.1763	2.53622
3.59983	3.04206	1.02747	1.31928
2.983	2.78367	2.96759	2.22675
3.05055	2.87163	0.924656	1.05686
2.3218	2.2888	1.21551	1.58624
2.25528	2.31518	3.59151	2.89957
2.29878	2.28469	2.48898	2.49195
2.5707	2.66736	1.50386	1.67511
1.96599	2.3095	3.09123	2.51469
2.65732	2.62004	-0.790804	-0.659618
2.10996	2.17187	-1.16893	-1.10071
1.19392	1.19383	0.0357146	-0.0701364
0.641854	0.661381	1.20617	1.60604
0.955511	0.964278	1.55557	1.64334
0.470004	0.524865	1.36807	1.356
1.72277	1.50288	2.1746	1.78083
1.335	1.29234	-0.983045	-0.98877
3.0365	3.04444	-1.53368	-1.28674
0.433767	0.622819	0.0254241	0.0507415
0.907012	0.84644	0.853193	0.760047
1.97563	1.95339	2.26552	1.64392
1.97809	1.95339	0.839086	0.826422
2.55723	2.65323	0.162688	-0.239225
2.61813	3.00058	1.54756	1.49122
3.00618	3.00058	0.530628	0.801637
2.53766	3.00058	0.254642	0.653087
3.38371	3.00058	1.58719	1.69481
2.73761	2.94882	1.69745	1.31377
2.80093	2.94882	3.23868	3.34261
3.21447	2.94989	0.788457	0.895264
2.19277	2.25444	0.741937	0.95208
2.11986	2.12745	0.832909	0.996143
2.13061	2.12745	3.30432	3.01908
2.32532	2.23784	2.00148	2.15602
2.00418	2.12923	1.82455	1.80625
3.31054	3.09802	1.90211	1.80455
2.69124	2.61918	1.4816	1.10844
2.60121	2.61872	3.10177	2.95403
2.54866	2.2893	0.6757	0.422066
1.58924	1.91925	1.46904	1.62871
3.00964	2.7033	1.76259	1.8289
3.46417	2.80002	2.0938	0.985191
2.80336	2.63286	-2.38197	-1.86098
2.40792	2.09051	0.470004	0.708601
3.18428	3.05399	1.22378	2.00111
1.77334	1.80089	2.8679	2.00111
1.50028	1.59189	2.80336	2.00111
3.05871	3.07027	1.74047	1.4645
2.98568	3.07027	0.916291	1.0345
3.06339	3.03661	-0.223144	0.15246
1.74057	1.41139	2.65555	1.93173
1.59486	1.64888	-0.00800395	0.0864893
3.02578	2.40689	0.953444	0.439827
3.02124	2.40689	-0.419877	-0.118806
1.49696	1.68475	-0.851056	-1.04437
2.77882	2.54971	-1.58272	-1.40937
2.18605	2.02726	-1.53121	-1.08996
1.82739	2.24292	-1.89959	-1.12495
1.0196	0.938414	1.38629	1.05837
-0.561902	-0.216137	0.131028	0.517434
3.01798	2.84581	1.56281	1.28155
2.86562	2.75911	3.23124	2.62686
2.71337	2.61758	1.53256	1.20736
2.56601	2.38631	1.00556	1.06957
-0.787458	-0.0397149	1.73322	1.71228
1.90321	1.99602	1.00243	1.12879
1.49962	1.50728	1.69558	1.45904
3.58669	3.46702	0.150865	0.0104691
2.80154	2.58799	2.36085	2.3831
2.97855	2.96478	1.91692	1.90402
2.57035	2.54109	1.83524	1.90402
1.70622	1.91227	1.38629	1.32605
1.796	1.88552	0.280672	0.255592
1.88483	1.88673	0.379741	0.296695
2.32261	2.10611	1.17557	1.11785
2.07325	2.15648	0.944462	0.970735
3.06355	2.96935	0.865949	1.08033
2.76454	2.76172	0.813775	1.08033
1.46704	1.60855	-1.07881	-1.00995
1.45037	1.52904	-0.605136	-0.226982
1.60371	1.86347	0.149836	0.150902
1.79903	1.6453	-1.20979	-0.746354
1.80829	1.75514	-1.04491	-0.761787
2.50322	2.80786	-0.847298	-0.57822
3.35298	2.94243	-0.478036	-0.217558
2.78932	2.95682	-0.208175	0.299176
2.76064	2.5667	-0.208175	0.302358
2.65282	2.39331	0.34359	0.220722
2.35126	2.67615	-1.19073	-0.343146
3.5054	3.36893	1.99742	2.28711
2.09063	2.42934	1.56444	1.49162
2.39151	2.38637	1.40364	1.49162
1.43508	1.12895	3.39519	3.17536
1.50851	1.31955	3.31801	3.58337
2.03382	2.12131	2.82257	2.97022
2.11918	2.12131	0.476234	0.964065
3.14845	3.12484	1.24703	1.11283
1.63705	1.8246	0.709232	0.682187
3.14692	2.9894	0.740651	0.682187
2.58021	2.7233	2.54945	2.33463
2.44461	2.3736	1.54756	1.62249
2.58669	2.63475	2.46555	2.22099
3.41773	3.24351	1.17022	1.22765
3.56332	3.49944	1.15414	0.962731
3.47816	3.33563	0.537429	1.04428
3.48738	3.54435	1.43031	1.60927
3.49529	3.55031	1.96009	2.09841
3.26194	3.38097	2.27624	1.98922
3.42296	3.36198	1.4061	1.33701
2.78316	2.79393	1.38629	1.25092
3.74029	3.51997	0.71295	0.509904
2.73339	2.78584	0.968883	0.741572
2.86534	3.03147	-0.281038	0.0102648
3.30579	3.30554	0.48858	0.569979
1.85384	1.90221	1.4061	1.1138
3.10377	3.09796	0.765468	0.796597
3.07938	2.78943	0.243879	0.231072
2.7319	2.74657	-2.16905	-2.17821
2.59585	2.58759	-2.80103	-2.6133
2.59898	2.67267	-2.22708	-2.37506
1.99705	2.18046	-2.41215	-2.52982
2.67328	2.67267	-1.68006	-1.58036
1.37082	1.4717	-0.307827	0.424206
2.49881	2.56034	-1.96732	-1.58036
1.62375	1.57398	0.321584	0.424206
2.65481	2.76432	-2.94444	-2.47321
1.69192	1.60067	-1.5235	-1.58036
2.69585	2.74657	-2.4756	-2.4993
2.59463	2.56034	-1.50181	-1.58036
2.67096	2.67267	-1.80027	-1.58036
2.69783	2.56034	-2.51231	-2.47321
1.43262	1.4717	-0.510826	-0.597964
1.92384	1.99385	-0.555526	-0.597964
1.6899	1.57398	0.0813456	-0.102621
2.29655	2.18046	1.2861	1.51142
1.42049	1.4717	0.488405	0.742051
2.29975	2.18046	0.944673	0.891389
2.82361	2.76432	-1.49392	-0.686155
2.33988	2.32517	1.07878	0.912963
2.16447	2.13479	0.787708	0.717378
2.20166	2.21958	-0.645815	-0.615364
2.10779	2.00861	0.341531	0.201975
1.92482	1.94084	-0.177682	-0.385269
2.14007	1.72107	-0.300652	-0.575829
1.19392	1.40904	-1.01393	-0.575829
2.55723	2.52285	-0.177682	-0.575829
2.5337	2.2544	0.165514	0.523007
2.09186	2.04105	2.4681	2.2074
2.05412	2.2544	1.18377	1.38668
2.4681	2.36391	2.32239	2.2074
2.32565	2.33758	2.07944	2.2074
2.76001	2.54751	1.34156	1.32777
3.34498	3.26446	1.43508	0.776693
0.82588	0.890122	-0.653926	-0.216434
1.32254	1.66831	1.96009	1.96859
4.80353	3.98357	1.56862	1.68338
4.59067	4.00606	0.0571584	0.832252
4.49949	3.74897	2.12385	2.4903
3.35147	3.21081	2.60442	2.4903
3.36072	3.60076	1.36098	0.994093
3.00688	2.88886	2.06037	1.8876
2.25627	2.22187	0.878381	0.800225
1.90249	1.94615	2.1531	2.09039
1.96331	1.94615	3.07624	2.36153
1.77947	1.79994	1.65544	1.58844
3.96196	3.53298	0.923187	0.630066
3.22087	3.23759	1.44893	1.34853
2.81347	2.99592	1.7621	1.73422
2.6365	2.67857	0.794439	0.971028
2.54617	2.30359	3.07639	2.89657
2.13643	2.29315	3.13462	2.84636
1.27078	1.30946	1.89762	1.18025
1.75786	1.5407	3.14185	2.78482
1.8718	1.5407	2.77981	2.55901
1.75786	1.40722	-0.223144	-0.000913537
1.78507	1.7356	1.48387	1.35818
1.92132	1.7356	1.08181	0.996089
2.38774	2.42252	1.06126	0.996089
0.20686	0.44818	0.662688	0.632217
0.0434234	0.0429288	0.620576	0.632217
0.815365	0.555589	2.44783	2.31154
3.40353	3.0863	2.17576	2.25022
2.77758	2.98504	1.13114	1.16146
2.95021	2.98504	-0.643194	-0.683077
2.47822	2.49205	1.79009	1.97124
2.463	2.54286	2.12465	2.02682
1.57908	1.5697	1.76302	1.65099
1.22966	0.796619	2.48978	2.4765
2.74169	2.7029	2.07494	2.04598
2.3652	2.32044	0.859948	1.16699
2.46025	2.32044	0.553035	0.628718
2.69166	2.68601	1.64595	1.58361
2.85115	2.83851	1.23932	1.18953
2.68346	2.78823	2.31958	2.41004
2.62067	2.68601	1.05824	0.848628
1.95074	1.89208	1.37493	1.92586
1.52642	1.45401	2.2045	1.92586
2.18009	2.03242	2.67431	2.60261
1.8041	1.69788	2.64131	2.60261
1.41051	1.45401	1.87007	2.14294
2.08886	2.03242	1.20862	1.32125
2.02099	2.03242	2.65152	2.60317
1.83909	1.89208	1.59303	1.32125
2.08641	1.68737	1.42095	1.32125
1.66393	1.80546	0.0634604	-0.0269387
1.09064	1.21475	0.548515	0.432066
2.89084	2.86322	-1.28392	-1.0095
0.774514	0.894314	-1.12694	-1.0095
0.640982	0.761615	0.331186	0.432066
0.34963	0.694965	0.0353304	-0.0959975
2.05944	1.92434	0.0550537	-0.0959975
1.39291	1.46243	0.688777	0.822301
3.27752	3.12448	1.14422	1.2399
3.10234	2.99617	1.80006	1.18076
1.95586	2.09922	1.42231	1.0858
2.18717	2.26804	0.307878	1.0858
2.10047	2.27348	2.12969	1.77763
1.84845	1.93103	2.4631	2.19863
2.2439	2.0232	2.26176	2.14935
3.89711	3.77223	0.0953102	1.21991
1.83896	2.02193	1.38629	1.51859
1.5217	1.60918	1.80126	1.46271
1.77665	1.79933	-0.669457	-0.654068
0.625938	0.818169	-0.772936	-0.823906
1.7544	1.80839	-0.741308	-0.509622
2.04313	2.00187	-0.789862	-0.804861
2.41743	2.6664	0.890124	0.849382
2.62706	2.6664	0.703098	0.876511
2.06399	2.00187	1.38879	1.38926
1.87582	1.82987	1.2499	1.11294
2.1603	2.00524	0.751416	0.893858
2.22539	2.00524	2.22678	2.02779
1.29327	1.34617	0.48858	0.211047
1.51831	1.39408	1.22964	1.5774
2.43164	2.42436	3.08694	2.86952
1.54465	1.58151	1.30019	1.25489
1.57058	1.52816	2.86163	2.61979
2.18808	1.94145	1.16002	1.24713
1.59256	1.5415	2.48657	2.31687
1.53146	1.52072	2.1454	1.29685
1.43927	1.50631	1.86001	1.29685
2.34277	2.37178	1.91692	1.93826
1.14103	1.61085	1.1314	1.00465
2.56725	2.51126	0.800063	1.00465
2.36744	2.21833	-0.0397777	-0.254071
2.34184	2.25495	0.910985	0.879435
3.24851	3.057	-0.828949	-0.776324
2.78689	2.75389	-0.361123	0.253448
2.97096	2.75389	-0.739973	-0.381466
2.78363	2.39998	-0.974092	-0.738573
3.09513	2.64495	0.97456	1.00872
2.81541	2.37885	0.760806	0.648119
1.5707	1.79532	1.62531	1.62801
1.93007	2.64495	1.55805	1.85193
3.03447	2.43341	0.157004	0.412352
2.55936	2.95702	0.832909	0.420924
2.62445	2.95702	2.07317	2.10781
2.42037	2.37709	0.993252	0.924896
1.70656	2.37709	0.963174	1.21842
2.16332	2.37709	0.900161	0.769033
2.01624	2.20918	-0.274437	0.00622762
2.17361	2.20918	2.00956	2.07542
2.89812	2.37709	3.79053	2.97812
3.7133	3.80245	1.3961	0.899151
3.29106	2.90863	0.444878	0.734898
2.71935	2.46736	4.30567	3.43258
3.91799	3.79047	0.438126	0.483686
2.07573	2.76532	-1.73274	-1.17572
3.22198	3.00745	1.26976	0.750827
1.64094	1.62729	1.13783	0.750827
2.23538	2.22748	-0.274437	0.0131566
0.300105	0.6643	-1.30933	-0.965438
2.195	2.35233	0.0582689	0.0206603
2.28102	1.75126	1.22973	0.887093
1.57518	2.22965	1.32658	0.427197
1.23583	1.75126	2.10801	2.18689
2.66445	2.60822	-0.139762	0.427197
2.83615	2.55888	1.0116	0.920007
2.58626	2.57147	0.139762	0.427149
1.27257	1.75167	0.732368	0.137849
1.54969	1.50167	-1.66073	-1.59669
1.62137	1.37224	0.908057	0.747192
0.838459	0.798948	0.912283	1.36078
2.53449	2.25611	1.24568	1.40079
2.94444	2.84367	0.603135	0.987198
2.36085	2.31607	0.989541	1.45727
0.77399	0.794813	2.48324	2.06647
1.75786	1.59901	2.29958	2.06647
1.335	1.44881	2.06433	2.00049
1.82402	1.85077	1.49739	1.39554
4.00985	3.51138	1.11186	0.98551
1.7093	2.16231	0.71295	0.919632
0.937457	1.47846	0.793228	0.772367
2.42556	2.60565	0.743931	0.772367
0.138021	0.742146	1.15688	0.966191
1.00405	0.79643	0.438255	0.466011
1.12077	1.31543	0.745445	1.29091
0.868318	1.23777	2.67002	3.33144
0.227773	0.540434	-0.478036	0.0854568
0.204898	0.571944	2.21464	1.64301
2.53413	2.6266	-0.544727	0.149853
1.71199	1.46293	1.44654	1.3053
2.06813	1.76499	0.792087	1.03499
2.195	1.80646	2.80033	2.29544
2.28238	1.80497	3.15372	3.21493
2.65465	2.0339	3.42836	3.25879
3.00939	2.90665	0.788457	0.431139
3.95951	3.34258	0.966984	0.742363
3.14804	3.19467	-0.314711	0.223081
3.63549	3.61495	1.1474	1.21364
2.40683	2.73257	0.512824	0.742363
2.2508	2.73257	0.470004	0.724625
2.19056	2.72625	2.58551	2.37795
3.12366	3.20489	0.993252	0.90169
4.31661	4.27145	3.31132	3.76318
3.56933	3.62473	3.88173	3.76318
2.91565	2.73132	2.31609	2.36176
1.62237	1.80603	2.46981	2.50104
3.19704	3.11786	2.66213	2.71709
1.11422	1.46067	3.51966	3.43385
2.06995	1.66853	3.27007	3.16052
1.83921	1.84929	3.91619	3.49606
2.24598	1.76696	3.93736	3.49606
2.35991	2.81062	1.2896	1.249
2.37862	2.45034	0.257282	0.773423
2.97757	2.81062	-0.187197	0.296889
2.89591	2.81062	2.0189	2.21373
2.1838	2.45034	1.27536	1.19785
2.53052	2.45034	2.37862	2.21373
2.79423	2.45034	2.45359	2.21373
2.94022	2.45034	1.49962	1.19785
3.16884	2.81062	0.703098	1.19785
2.95699	2.81062	1.56444	1.19785
2.19722	2.45034	1.18173	1.19785
2.75047	2.45034	0.593327	1.19785
2.56264	2.45034	1.24127	0.40284
3.32455	3.13276	3.22406	3.30188
2.92115	3.16327	4.06629	3.6696
2.90347	2.96063	2.16677	2.27096
3.41208	2.96063	2.38097	2.51871
2.72473	2.96063	2.31295	2.51871
2.29774	2.96063	2.70698	2.46076
2.10114	1.96693	2.54249	2.46076
1.79636	1.96693	1.01788	1.58011
1.46845	1.96693	0.918553	1.58011
2.23236	1.56934	0.900401	0.866869
1.13908	1.56934	4.28572	3.73444
1.64718	1.56934	3.43692	2.88874
3.32675	3.16754	3.45775	2.88874
3.08712	2.94809	2.97738	2.49274
3.41471	3.65946	4.20116	3.73444
2.88699	2.94809	3.38285	2.88874
3.78669	3.65946	3.3939	2.88874
3.76094	3.65946	3.38285	2.88874
2.75331	2.94809	3.45775	2.88874
3.09829	2.94809	2.49396	2.10278
3.09197	2.94809	2.34877	2.10278
3.92051	3.65946	3.1262	2.88874
3.29124	3.16754	2.73747	2.49274
3.28766	3.16754	3.85121	3.73444
3.15554	3.30904	2.67565	2.49274
2.79585	2.94809	3.718	3.73444
3.42015	3.30904	3.78411	3.73444
3.99787	3.65946	2.82655	2.88874
3.06222	2.94809	3.82927	3.73444
3.05986	2.94809	2.6977	2.88874
3.2655	3.65946	2.34669	2.49274
3.01918	3.30904	2.34275	2.88874
2.77439	3.16754	1.98854	2.49274
3.03379	3.16754	3.16846	3.73444
3.04874	3.16754	2.41773	2.88874
3.17021	2.88639	2.04489	2.49274
3.81873	3.64818	2.97164	3.73444
2.64542	2.34076	2.97273	3.73444
2.47372	2.34076	3.73418	3.66594
1.78359	2.34076	3.05107	3.14157
1.89222	2.32625	-0.955941	-0.0410886
2.2283	2.32625	2.91452	2.85868
1.96832	1.88777	2.84258	2.52905
1.95185	2.03428	3.09331	2.52905
0.919837	0.749652	1.67928	1.87662
2.6392	3.26366	2.31527	1.87662
1.70511	1.42567	1.47152	1.25691
2.18155	2.76173	1.5306	1.3798
3.09919	2.76173	2.11626	1.73699
3.34568	2.76173	2.8848	2.96435
3.3175	3.56691	-0.10425	-0.337292
2.54155	3.0163	-0.267879	0.590141
2.60266	2.70443	1.90658	1.77925
4.35581	3.99436	1.7174	1.77925
3.41805	3.99436	1.54756	1.77925
2.98062	3.99436	2.20717	1.77925
3.85908	4.0075	1.40363	2.21037
3.56331	4.0075	2.40631	1.72859
4.02308	4.0075	0.0475418	1.33296
3.5565	4.0075	2.0609	2.09599
4.11877	4.0075	3.40353	3.16222
2.96115	2.89542	3.46854	3.16222
2.94808	2.89542	2.07067	1.90077
2.35168	2.27882	-0.858163	-0.855499
3.54135	3.36689	2.0697	2.15122
3.5892	3.31565	1.74061	1.19415
2.17079	2.02966	1.59657	1.86819
1.42493	1.74065	1.77112	1.669
1.82098	1.83277	2.3381	1.669
3.43719	3.13323	1.55814	1.8044
1.67118	1.61859	2.45359	2.19016
1.71821	1.81146	2.93598	2.84182
2.64186	2.82773	0.678587	0.708094
2.04145	2.18957	2.78381	2.8815
2.7907	2.82773	0.84422	0.952098
0.451076	1.17129	1.67724	2.10551
0.932164	1.20805	0.463044	0.952098
1.82455	1.66567	3.51583	3.24457
0.415481	-0.361264	1.47476	1.34842
-1.95942	-0.361264	0.943906	1.26348
2.72269	2.57698	1.66393	1.09517
2.19551	2.49288	0.350657	0.926091
2.90745	3.18899	0.732368	0.885213
3.67858	3.28387	-0.999012	0.472243
3.03062	3.18899	1.05052	1.22632
1.19695	3.28387	-1.02165	-0.331735
-0.941609	3.28387	-0.0943107	-0.331735
2.20767	2.55281	1.06471	1.3531
2.88019	2.90797	3.03626	2.95092
2.05853	2.27198	2.97508	2.58554
3.51957	3.54396	1.72349	2.02309
3.806	3.5333	0.4935	0.842972
3.05259	3.29092	0.767791	0.602326
2.63906	2.98301	1.03815	0.385742
2.20312	2.57045	1.0616	0.29842
3.63091	3.04089	0.29788	0.1037
2.82175	2.79438	0.760338	0.385742
1.28789	2.05321	1.15751	0.692128
1.45044	1.36933	1.3643	0.602326
1.8784	1.59001	0.221542	0.256877
1.32972	1.44414	0.434376	0.29842
1.8239	1.3252	1.58371	0.981305
1.79243	1.44414	0.715398	0.602326
1.37473	1.59001	-0.689155	0.1037
1.15057	1.44414	-0.180324	0.138036
1.38879	1.64214	-0.114289	0.29842
1.86377	1.52897	-0.719491	0.385742
1.50918	1.44414	-0.77219	0.00198784
1.74694	1.75186	1.88798	0.981305
1.92687	1.64352	0.174793	0.1037
2.35934	1.75186	0.300105	0.256877
0.886244	1.59001	-0.0899247	0.1037
0.995472	1.44414	-1.00786	0.256877
1.26695	1.44414	2.68239	2.1163
1.60523	1.44414	1.63705	1.14174
2.33505	2.26405	0.378436	0.615213
2.19722	2.00257	2.41144	2.37856
3.68286	3.38986	0.955511	1.01718
2.8082	2.90144	1.06815	0.948291
1.67416	1.6287	1.00063	0.883248
0.903113	1.15909	0.828552	0.834828
1.25423	1.15909	0.924021	0.823119
2.68164	2.36002	0.136513	0.266416
2.26809	2.24218	3.53398	3.41125
0.802002	0.716634	3.37554	3.41125
0.97456	0.961177	3.07177	3.04513
0.431782	0.817525	0.215111	0.25566
1.00796	1.02072	0.463734	0.380587
-0.760326	-1.01506	-0.400478	-0.354298
2.79728	2.84401	-0.248461	-0.19672
3.13983	3.03443	0.0582689	-0.0544832
2.21812	1.85772	0.652148	0.861019
1.79176	1.69154	0.880527	0.861019
0.10436	0.401301	0.974579	0.65521
-0.0202027	0.401301	-1.42366	-0.985425
-0.150823	-0.335407	1.54756	1.62082
-0.84397	-0.548914	-0.18633	-0.275918
-1.42712	-0.595788	1.29198	0.757429
0.239017	-0.0792172	1.22671	1.25907
-0.562119	-0.368529	-0.223144	-0.0334927
-1.30933	-0.857592	0.506818	0.415102
-1.77196	-1.36576	0.0295588	0.0617155
3.24613	3.22479	2.52373	2.07419
2.69666	2.83152	0.358513	0.883062
2.68887	2.72925	1.05421	0.930641
1.32684	1.89392	1.35717	0.953298
0.493989	1.36753	0.694946	0.674187
2.65589	2.47316	-1.97681	-1.47111
2.13276	1.80043	-0.312016	-0.351895
2.19385	2.2282	-0.299714	0.155937
2.50491	2.17143	1.45326	0.81855
2.26554	2.27408	1.10856	2.05434
1.63929	1.28729	0.404311	1.12901
0.923683	0.905153	0.0619386	-0.00278785
-0.306385	0.282707	-0.121051	-0.00278785
0.252675	-0.165229	0.420662	0.52922
3.26182	3.28597	-0.495937	0.98944
2.92589	2.95795	1.31685	1.4974
2.47134	2.38966	1.40657	1.05681
2.16842	2.27599	-0.369254	-0.363089
2.36812	2.26014	1.19695	1.04343
2.09819	2.19032	-0.917641	-0.81824
2.01385	2.09097	-0.758664	-0.81824
3.30776	3.30072	2.48826	2.19002
3.39673	3.30072	2.0447	2.36448
1.78534	1.62457	0.789649	0.233924
1.54978	1.4149	2.57809	2.95004
0.640229	0.963613	2.35681	2.95004
0.747575	0.629917	-0.542341	-0.331835
3.54407	3.14729	1.13209	1.98345
2.08149	2.22897	2.0928	1.13431
2.46613	2.22897	3.39825	2.40912
1.6952	1.63806	2.07703	2.40912
1.72451	1.63806	0.783495	0.872756
3.38516	3.3507	1.25132	0.817452
3.11403	3.10496	1.53471	1.46006
2.02215	2.15815	2.23457	2.4548
2.89904	2.96476	1.98012	2.04121
2.49781	2.41487	3.29191	2.65442
2.80005	2.82407	1.71637	2.16887
2.23915	2.13371	3.63898	3.0653
3.12028	3.31163	3.28861	3.29493
3.13756	3.16248	3.34248	3.28602
2.68323	2.62132	3.07174	3.01227
3.53093	3.46713	3.78691	3.69453
3.55925	3.5302	2.23858	2.61664
4.08732	4.03816	3.5243	3.48189
3.60713	3.79702	3.09829	2.84245
3.2064	3.35794	3.5293	3.3572
3.93574	3.8935	3.476	3.35314
3.95336	3.87016	2.49651	2.97256
3.90419	3.87016	3.42491	3.30144
3.82538	3.83126	2.32318	2.55207
3.89569	3.91124	2.83875	2.56889
3.59332	3.57626	2.21116	2.56848
3.33551	3.49991	3.88788	3.64554
3.61878	3.49991	3.52689	3.64554
3.49408	3.50102	5.15808	5.00987
4.1463	4.17377	4.29235	4.14274
2.96456	3.09348	3.28579	3.2712
1.58606	1.69163	3.79246	3.62012
3.71976	3.73459	2.26121	2.46097
3.65853	3.62491	3.65663	3.23413
1.79202	1.87284	0.488158	0.319712
1.7417	1.78999	0.0601539	0.612601
3.53144	3.38538	2.06737	1.62558
3.70819	3.74499	0.665262	0.612601
3.7591	3.74499	1.58596	1.56489
1.65976	1.8286	2.01757	2.02001
2.8456	2.78229	2.05796	2.02001
3.08376	2.78229	2.02551	2.02001
2.70663	2.78229	-0.462299	-0.012491
3.24025	3.05663	-1.17865	-0.33375
0.300161	0.675177	1.61895	1.92778
2.91235	2.68576	2.18157	1.92778
3.26957	3.14753	1.74211	1.92778
2.0171	1.97288	1.92555	1.92778
1.9274	1.93048	2.36641	1.92778
1.86	2.11483	1.99824	1.92778
2.85674	2.82102	1.505	1.92778
1.72197	1.42853	1.81991	1.92778
1.24491	1.17091	2.61161	1.92778
-0.214141	0.213262	2.99072	3.02356
1.51491	1.39671	2.16332	1.92165
-1.04853	-1.22646	0.993252	1.33873
3.58584	3.42644	-2.09168	-2.03408
-1.86902	-1.8064	3.14177	2.84282
-0.495738	-1.39875	2.80102	2.67943
-1.76273	-1.39061	-0.251986	1.13362
2.21331	2.13783	3.7971	3.33491
2.26768	2.26575	2.36903	2.33905
1.89762	1.87535	0.525363	0.991118
2.80336	2.68989	3.22269	2.90505
1.44692	1.71132	2.84934	2.90996
1.01024	1.7073	1.54122	1.16549
2.57243	2.45904	1.6364	1.27614
3.06925	2.97953	1.26976	1.24459
0.408446	0.863866	1.18479	1.0414
0.704958	0.837697	2.85076	2.99697
1.95993	1.94631	2.06408	2.10045
2.15149	2.34647	0.185471	0.390718
2.21842	2.04054	1.69573	1.4028
2.06733	2.07828	-0.167862	0.161525
1.62191	2.00019	-0.913641	-0.535538
1.36351	1.72014	-0.177781	-0.00155848
1.63851	1.49542	2.06004	1.35009
0.0161254	0.341178	-0.354422	0.444869
1.90981	1.79379	1.09198	1.22092
1.78298	1.94357	2.2481	1.90424
1.21684	1.43733	-1.22971	-0.501204
2.43345	2.35792	1.38666	1.7274
2.50262	2.39119	0.1829	0.744245
2.90684	2.81512	1.21082	1.00011
2.83449	2.72007	1.57847	1.22591
2.52353	2.45417	0.831951	1.0773
0.900099	1.23555	-0.177165	-0.418962
0.782432	0.912039	2.07771	1.94746
1.72864	1.83087	2.30752	2.17029
1.72553	1.80763	1.76494	1.71481
2.79401	2.74888	0.315567	0.477167
2.79775	2.73874	-1.75217	-2.41786
0.655898	0.61485	-2.0239	-2.48132
2.13997	2.17212	-1.18273	-1.42295
2.05464	2.09906	0.573251	0.0523537
2.0057	2.08986	0.36984	-0.273879
0.934802	0.922949	2.81695	1.57554
2.24941	2.04537	-1.82965	-1.15502
-0.175202	0.587406	-2.13674	-1.46773
-0.665926	-0.216171	-0.285466	-0.0710759
1.11939	0.859723	-0.285904	-0.399665
1.86553	1.87231	-0.378525	-0.355377
1.85477	1.82796	-0.778608	-0.514592
1.9552	1.9496	-0.741558	-0.259528
2.06848	1.93757	0.826048	0.784885
2.87398	2.64751	-0.437351	-0.515127
1.82776	1.68885	0.355843	-0.187027
1.80213	1.45607	-1.76332	-1.54932
0.983395	1.09267	-3.95132	-3.35003
-0.347905	0.288528	-3.40044	-2.43658
1.18148	0.786712	-1.43597	-1.68026
3.32106	3.16204	1.42926	1.5268
2.07007	2.10133	0.371426	0.277249
2.04777	2.10133	0.29597	0.234904
1.2953	1.24383	1.09064	0.832671
2.60871	2.60751	3.3367	3.03984
2.28412	2.60751	1.5793	1.61408
2.7195	2.60751	1.72157	1.62074
3.29791	3.3728	2.56432	2.42206
3.12606	3.12193	2.82573	2.42206
3.38804	3.33121	2.93776	2.42206
2.39744	2.42223	0.555767	0.536169
2.44841	2.69303	0.496623	0.536169
2.19257	2.39999	3.15033	2.8892
2.76981	2.47941	3.03256	2.8892
2.47701	2.57889	2.82927	2.8892
2.64447	2.57986	2.13862	1.99582
2.31671	2.16781	1.71377	1.86058
1.73508	1.82031	1.06113	1.38722
1.5379	1.79758	1.37236	1.24884
2.51527	2.29398	1.1819	1.2025
2.41488	2.58292	-0.00596878	-0.183949
2.83863	2.58292	1.26995	1.35354
2.2639	2.28363	1.17764	1.35354
2.07466	2.14226	1.0661	0.610761
0.561745	0.508335	2.46215	2.20029
0.518258	0.113598	1.22139	0.721068
0.400479	0.113598	-0.325646	0.721068
0.208103	0.508335	-0.184783	0.721068
0.0438063	0.290152	-0.0751126	0.721068
-0.580353	0.290152	0.803789	0.721068
-0.152908	0.113598	1.05405	0.721068
2.86503	2.84084	1.51101	1.44702
2.0149	1.96744	0.317471	0.262553
2.45283	2.55077	-0.318636	-0.369129
2.14149	2.50483	-0.432477	-0.369129
2.75258	2.58163	1.76415	1.43814
2.54263	2.45679	3.39077	3.23442
1.82561	1.55072	3.37051	3.35764
1.8532	1.51795	1.13799	1.40921
0.371322	0.971322	1.10069	1.46892
1.45586	1.13414	0.707927	-0.19315
0.802405	1.0998	-0.595444	-0.19315
1.04367	1.01956	-0.356288	-0.390082
1.40122	1.88733	1.15287	1.37568
4.10314	4.00743	1.58023	1.42206
3.63046	3.68676	-1.29597	-0.543417
3.70868	3.68429	-0.37473	-0.514331
1.7492	1.80695	-1.45036	-1.42029
2.09802	1.80695	1.39486	1.32324
2.82218	2.84097	-0.628371	-0.0930649
3.02189	3.01182	0.855946	0.460821
2.91289	2.94472	-0.374858	-0.0100875
3.73385	2.97938	1.38441	1.35215
2.63307	2.626	1.66013	1.51768
2.18462	2.31844	0.139762	0.29307
1.93402	2.31844	0.285179	0.299543
1.65823	2.1818	0.29267	0.500729
1.82351	1.78553	2.6108	2.23346
2.29215	1.78553	1.85003	1.89398
1.075	1.26831	0.586774	0.523559
3.14888	3.17939	-0.0831401	0.319698
0.714596	0.826535	1.4061	0.844964
0.820163	0.826535	1.51246	1.41901
0.919322	0.826535	2.5185	2.20653
0.611243	0.408632	3.10099	2.67801
2.64755	2.73073	0.463577	0.329793
2.56069	2.49674	-1.57523	-1.18626
2.00148	2.21343	0.480604	0.329793
2.43624	2.25705	-1.49286	-1.18626
2.3715	2.101	0.0135774	0.329793
2.25195	2.22516	0.520816	0.329793
2.20105	1.96306	0.1956	-0.131774
2.08087	2.10478	-0.401657	-0.154987
0.9014	0.948867	-1.04035	-0.156858
1.81319	1.91792	1.11186	1.27327
2.95527	2.65044	1.23837	1.25416
3.05477	2.65044	1.18479	1.27206
3.1999	2.79202	1.35325	1.25878
2.15899	2.07596	1.35954	1.21722
2.16006	2.07596	1.54543	1.1426
2.04756	1.9854	-0.274437	1.1426
2.81959	2.62421	0.683097	1.0395
2.9882	2.89208	2.91264	2.95291
1.97269	2.14456	3.08878	2.95291
1.43031	2.01103	0.392042	0.512377
1.73871	2.01103	4.23365	4.32009
1.91224	1.78764	4.19071	4.30735
1.52686	1.39706	1.07821	1.00802
1.10415	1.56378	0.363127	0.868271
0.248913	0.714149	-0.199945	-0.140584
1.97892	1.8658	-0.356931	-0.457082
2.67161	2.43821	0.331144	-0.110277
2.27297	2.24672	2.25033	2.25296
2.3988	2.43248	1.60744	1.4202
2.63691	2.57877	1.53039	1.29828
2.43624	2.08967	1.36864	1.32497
0.587787	1.02104	2.1318	1.48366
2.34181	2.23324	0.548121	0.588177
2.68252	2.65153	0.937082	0.883339
2.69395	2.65153	0.911339	0.883339
2.65631	2.65153	2.54945	2.29182
2.42569	2.35833	-0.356675	-0.128915
2.19944	2.35833	1.37169	0.908104
2.3302	2.35833	1.30858	0.716581
2.37024	1.92842	1.62079	1.79944
1.47933	1.359	1.66347	1.45148
1.30563	1.35005	1.32442	1.45431
2.20827	1.80865	4.3451	3.32744
2.3466	2.44669	1.59331	1.92152
3.24259	2.93386	0.363106	0.557769
2.51122	2.58527	0.323885	0.557769
2.40964	2.44737	2.29152	1.53053
1.24127	1.33285	0.293326	-0.0429013
0.985817	1.33285	1.86408	1.37377
3.16252	3.11904	2.57032	2.39817
2.84897	2.82811	1.90954	1.87359
2.85071	2.76106	4.18918	4.11799
2.73437	2.76106	0.393393	0.576476
2.5177	2.60373	1.75872	1.26478
4.0848	4.02634	2.81421	2.41414
2.63189	2.60134	2.46979	2.46927
2.65324	2.60134	2.57794	2.47566
3.80221	3.64836	2.89315	2.59248
2.97808	2.48862	1.18173	1.25126
1.12626	1.057	-0.544727	-0.534371
1.05076	1.057	0.182322	0.473966
1.08922	1.057	1.03674	0.473966
1.09399	1.06371	0.792993	1.10517
0.99683	0.767875	0.951658	0.849162
1.01703	0.767875	0.539215	0.439527
0.742595	0.767875	-0.541424	-0.197618
2.94387	2.92908	1.19068	1.23283
2.05746	2.14476	0.658967	0.754845
2.62612	2.3666	0.793878	0.754845
2.2628	2.02329	-0.302466	-0.0713679
3.02091	3.01604	1.37682	1.60596
2.20055	2.16412	3.37735	3.3485
3.0311	3.01604	0.405465	0.470458
2.59002	2.59571	0.587787	0.438084
2.94864	2.90567	0.262364	0.0807251
2.53095	2.69669	0.405465	0.221939
2.09186	2.38391	0.165514	0.178878
1.84198	2.60731	1.61343	1.70263
3.06815	2.70312	4.02046	3.64442
3.76861	3.45554	1.55748	1.87778
1.10526	1.08982	2.30637	1.61562
1.58104	1.49148	1.11365	0.90726
2.95699	3.10316	1.69098	1.52727
2.98265	2.97089	1.23035	1.52727
1.60781	1.16736	3.25717	3.35493
0.72515	0.984193	2.70313	3.06579
0.918819	0.94578	3.51999	3.33597
0.477415	0.439667	4.13924	3.37873
0.0606246	-0.0559535	1.36394	1.31552
0.158605	-0.0559535	2.55568	2.3523
-0.569095	-0.00553497	2.22689	2.32992
2.2192	2.17386	1.96009	1.7326
1.48614	1.65811	0.741937	0.972289
-1.56065	-1.18096	0.788457	0.972289
2.75061	2.71093	-0.478036	0.195424
3.31419	3.01822	-1.7148	-1.13174
0.654995	1.12356	0.871293	0.970629
1.81992	1.45807	1.53687	1.04697
2.99573	3.10228	0.182322	0.0716869
3.04452	3.10073	1.93152	2.03161
3.17805	3.15811	0.0650571	0.554597
3.13549	3.16468	1.01491	0.554597
2.99573	3.03561	1.37118	1.45736
3.13549	3.06994	2.41948	2.98893
3.09104	3.06164	1.492	1.33084
3.02286	2.89972	1.11054	1.03189
2.75811	2.89972	1.11514	0.748453
1.84004	2.06542	1.60302	0.70868
2.57332	2.63952	2.27819	1.91714
2.69284	2.63952	1.7613	1.47542
2.28136	2.24284	1.05485	0.999483
2.58249	2.20121	1.30833	1.71869
2.30358	2.24284	0.918289	1.34827
2.89812	2.37434	0.846726	1.11751
2.53528	2.37434	3.47128	2.87174
2.28238	2.27486	2.47047	1.61971
1.01233	0.933832	0.739554	1.10859
2.17929	2.29272	2.20133	1.93944
2.43799	2.29272	0.858238	0.80878
1.78459	1.83322	2.16654	2.0152
2.11577	1.9249	1.04556	1.69653
1.88251	1.9249	1.39624	1.59546
2.58897	2.47314	0.832909	0.8038
2.89994	2.88743	1.82584	1.97705
2.62915	2.71026	1.62354	1.50101
2.37267	2.53115	0.748582	0.688141
1.55646	1.80787	1.50052	1.41163
2.93789	2.79083	1.95359	2.06546
2.01049	2.23411	0.0256677	0.371065
2.48799	2.50394	1.96949	1.57921
3.42368	3.27875	1.51688	1.29109
2.67787	2.59283	1.99361	1.93546
1.82439	1.90905	0.752359	0.936409
2.41966	2.2494	1.40561	1.30436
2.25497	2.17881	0.806922	0.902334
1.91368	1.98694	2.87142	2.64096
2.51842	2.42088	0.979829	1.03394
2.74219	2.69923	0.923068	0.917957
3.10149	3.06819	0.628609	0.943146
3.43955	3.00062	2.81828	2.33173
3.04362	2.95934	2.76342	2.4454
2.37099	2.5821	1.69672	1.64156
1.88979	2.4078	2.72346	2.53107
2.73489	2.67455	1.60503	1.80314
2.75868	2.69379	3.57697	2.99708
2.24855	2.30175	1.61955	1.67018
2.86254	2.71209	0.888751	1.14398
2.27388	2.57431	-0.543435	-0.410528
2.28788	2.37939	0.0357146	-0.132731
2.61088	2.54389	-0.285192	-0.340221
2.57391	2.52733	-0.0953112	-0.319559
2.82298	2.5353	-0.961419	-0.684095
2.44	2.49376	-0.730185	-0.697383
1.63022	1.92165	0.0894567	0.157884
3.11352	2.82188	1.54973	1.16644
2.41439	2.48176	0.621383	0.315549
3.43037	2.97653	0.0435287	0.164519
2.87038	2.92291	-0.911428	-0.760882
2.46828	2.58819	-0.268952	-0.337867
0.530628	0.502566	-0.946982	-0.867022
0.641854	0.679753	1.06752	1.13644
0.680989	0.693423	-2.19015	-0.329069
1.95311	2.04877	1.59641	1.32057
1.95468	2.02085	0.262364	0.785928
1.84997	1.69089	1.21788	1.56261
3.18221	3.08173	0.875469	0.764693
3.31782	3.08173	1.90658	1.56261
3.21888	3.08173	1.42792	1.24681
2.80578	2.95191	1.30019	1.45201
3.10772	2.95191	-0.198451	-0.330481
2.98265	2.95191	-1.23787	-0.330481
2.95803	2.95556	-0.235722	-0.397077
2.72195	2.95556	2.87356	2.70929
2.15871	2.12201	4.63957	3.79653
2.15176	2.23406	2.62467	2.62807
3.3499	3.27193	2.87356	2.64551
3.31273	3.01743	1.93152	2.00854
3.07362	2.71397	1.80829	1.54088
2.85186	2.59799	1.91692	1.78641
2.48491	2.50949	1.45862	1.47997
2.69124	2.71606	2.64191	2.70014
2.7389	2.72317	3.20559	2.70062
2.46979	2.56559	1.79176	1.80626
2.5177	2.58619	-1.0033	-0.857442
0.887891	1.24211	2.25339	2.15183
1.36949	1.35425	2.65011	2.49497
2.40143	2.4452	2.90904	2.57017
3.51928	3.46277	2.54945	2.65118
3.97321	3.7501	3.1434	2.93176
2.3484	2.42016	0.775234	0.638023
1.95141	2.17207	0.181354	0.638023
1.41099	1.60146	1.60159	1.62263
0.474501	0.679582	1.828	1.62263
1.71654	1.65905	1.46094	1.24097
1.62619	1.65905	1.639	1.24097
1.59412	1.74266	0.900976	0.946518
1.21606	1.28062	1.6864	1.46411
3.16125	2.71438	1.00932	0.97797
2.29253	2.55369	1.7926	1.95998
2.2192	2.24588	-0.380532	0.0706568
1.62924	1.71103	2.34947	1.89755
3.67264	3.01786	2.01089	2.27515
3.17557	2.67682	-1.36688	-0.95546
1.60811	1.49003	1.8718	1.73122
1.03754	1.1675	1.78339	1.85672
0.984416	0.941937	1.17865	1.02917
0.0507021	-0.120376	0.463734	0.748875
-0.123614	-0.0760884	0.351526	0.628092
2.23297	2.09009	0.870203	0.870775
1.22935	0.449341	1.08215	1.046
2.08963	2.10386	1.14553	1.12218
1.91872	1.99255	0.195262	0.0202753
1.96384	1.99255	0.587787	0.536139
2.22469	2.18751	0.698135	0.781078
1.30291	1.44823	0.41871	0.470799
3.57824	3.49039	0.336472	0.763508
1.70475	1.98037	2.89037	2.71164
2.42392	2.5841	2.17475	2.25181
2.51062	2.53903	2.87545	2.63929
2.59314	2.5797	1.13498	1.34381
2.11986	2.13406	0.105361	0.162693
2.03862	2.13755	0.651027	0.345156
1.05518	1.48487	0.844119	0.846216
2.08792	2.22047	-0.299198	-0.0419222
2.47832	2.57961	0.801189	1.00272
2.72364	2.58587	-0.0616078	0.240358
1.64484	1.79989	1.38388	1.28803
1.6809	1.79989	1.09053	1.19923
3.39342	3.20804	0.680725	0.966418
3.39949	3.20804	-0.0193867	-0.208759
3.44356	3.32211	-0.419463	-0.208759
1.4224	1.55934	-0.343333	-0.12612
1.95869	1.87029	-0.307485	-0.148281
1.77834	1.62336	1.02245	0.618695
0.076961	-0.204531	-0.562119	-0.623223
2.24807	2.33614	-1.05547	-0.539473
2.76001	2.95061	-0.616186	0.230064
2.7985	2.95061	-0.0618754	0.230064
3.30248	2.95061	-0.0544562	-0.335555
2.13771	2.5716	-0.240798	-0.335555
2.51527	2.5716	2.58097	2.29758
2.24036	2.75227	1.78002	2.29758
2.36225	2.65881	1.32442	1.4888
2.31654	2.12336	2.46651	2.99255
2.02387	2.12336	3.16906	3.15569
3.70138	3.25551	2.99078	3.15582
2.28127	2.37207	0.97456	1.0911
1.73267	1.70112	1.34286	1.19132
1.74706	1.70112	1.57691	1.27419
1.39038	1.44028	1.38629	1.62817
3.22287	3.24599	3.43025	2.95614
3.54154	3.56333	3.66908	3.06119
3.1553	3.19274	1.48802	1.44872
3.48799	3.49474	1.32559	1.02935
3.91122	3.64992	2.37642	1.36883
3.3569	3.39282	1.96571	2.00583
3.69573	3.50665	2.48657	2.02647
3.51987	3.37417	2.17248	1.93924
3.6055	3.50533	2.24496	1.91564
2.86562	2.77179	0.553885	0.663551
2.86648	2.81824	-0.0202027	0.351474
1.99567	2.15014	1.47247	1.27156
1.20304	0.826863	1.4061	1.27235
3.09165	3.09703	1.16315	1.2528
1.79027	1.80154	1.39128	0.351474
1.45756	1.54207	-0.356675	-0.000401071
2.53356	2.76611	-0.0512933	0.020838
2.39425	2.55917	3.39669	3.34838
1.3612	1.4721	1.76789	1.31836
2.56627	2.55917	0.924762	-0.0286393
2.6342	2.66952	-0.477825	-0.437109
2.60332	2.66952	2.16127	2.35741
1.45819	1.4721	2.47973	2.35741
2.67472	2.58354	1.45752	1.55614
2.7135	2.69578	2.99653	3.34888
1.61939	1.90813	-1.77406	-1.89935
2.79376	2.69578	-2.30259	-2.37543
1.76597	1.5765	0.173663	0.273564
2.71994	2.76611	-0.71784	-0.592317
2.49947	2.55917	-2.72692	-2.47054
2.66629	2.66952	-2.19238	-2.23081
2.00135	1.9901	-1.76509	-1.57771
1.5898	1.4721	-2.50432	-2.23081
2.68172	2.66952	-2.30259	-2.49021
2.44928	2.47421	-2.69848	-2.49021
2.28238	2.3051	0.658361	0.273564
2.13653	2.20653	-2.50326	-2.45769
2.03862	2.09998	0	0.273564
1.99061	1.96004	-2.25607	-2.49021
2.25654	2.22472	0.185028	-0.112074
1.64287	1.94125	-2.29302	-2.23081
2.19251	2.15192	0.921237	0.424433
1.88467	1.74282	-0.282232	-0.592317
1.04028	1.41059	-0.615589	-0.592317
2.84491	2.70413	-2.14982	-2.23081
2.40919	2.45611	1.03986	1.22242
2.55723	2.61811	-0.263691	0.620121
2.28747	2.20009	2.20671	1.74339
2.10006	2.11803	1.08094	1.17343
2.5337	2.35306	1.18119	0.926856
1.95019	2.05665	0.0953448	0.0734902
2.15524	2.05665	-0.04776	0.211128
2.67415	2.67258	-0.355228	-0.0560225
3.34498	3.27323	0.333145	-0.385527
3.30798	3.19724	0.751416	0.674625
4.10471	3.66759	1.1314	1.19618
3.92691	3.52959	1.25988	1.33198
4.68475	4.18797	0.470004	0.957944
3.7281	3.26609	0.262364	0.777502
1.33809	1.84884	2.28238	1.97075
2.16332	2.15097	1.53902	1.57807
3.21754	3.27622	-1.02165	-0.794836
3.70668	3.60135	2.26955	2.01908
2.85881	2.8389	3.09751	2.53798
1.774	1.81874	2.35979	2.26367
2.48526	2.52759	2.48942	2.26367
1.9813	1.94535	1.42453	1.23042
1.78491	1.81874	0.628022	0.648613
2.47444	2.52759	-0.203402	-0.121865
1.78491	1.81874	-0.187726	-0.296696
2.01634	1.94535	-0.149346	-0.235741
1.8274	1.81874	1.27712	1.35216
1.41099	1.46027	-0.157952	-0.1308
2.68921	3.01771	1.78921	1.73711
3.44266	3.01771	-0.156949	-0.1308
2.06795	1.99691	1.47839	1.35216
1.61126	1.63553	0.0386148	-0.00660123
1.94591	1.54776	2.195	1.75441
1.4061	1.30913	1.35067	1.24054
1.82785	1.87467	3.03571	2.8085
3.96594	3.67653	1.75786	1.73946
1.39624	1.52039	0.647103	0.989471
1.11019	0.989538	0.774727	0.634415
0.947892	1.32738	2.68468	2.58397
2.89264	2.78297	2.109	1.77792
2.47407	2.32375	0.443287	0.417145
2.8863	2.78297	2.23001	1.96584
2.61734	2.68578	0.367417	1.2381
2.36941	2.32375	2.61357	2.59847
2.89239	2.83696	1.98841	2.14874
2.88789	2.78297	1.11122	1.32089
2.28007	2.32375	2.70887	2.59633
2.23778	2.32375	2.79023	2.59847
2.24778	2.3107	2.17877	2.14874
1.78111	1.7026	1.22185	1.32089
1.55188	1.45085	1.26851	1.25539
1.97026	2.0303	0.0220012	-0.0972448
2.00413	1.89026	-0.194468	-0.0972448
1.85691	1.89026	-0.145673	-0.0972448
1.59363	1.7026	0.764891	0.82216
[truncated: 6,342 more rows]

## Sheet: SupplementaryFig.5
lon	lat	MAOC_sd	POC_sd
-33.75	83.25	0.453215	0.302009
-29.75	83.25	0.449388	0.297259
-75.25	82.75	0.422532	0.288325
-74.75	82.75	0.422472	0.288234
-70.75	82.75	0.430224	0.294887
-70.25	82.75	0.425984	0.293407
-69.75	82.75	0.425646	0.294737
-69.25	82.75	0.42613	0.289402
-33.75	82.75	0.466437	0.308121
-33.25	82.75	0.448652	0.334819
-30.25	82.75	0.477152	0.309069
-29.25	82.75	0.461488	0.343068
-28.75	82.75	0.454754	0.341393
-28.25	82.75	0.476455	0.314857
-27.75	82.75	0.457227	0.308674
-27.25	82.75	0.454517	0.30675
-26.75	82.75	0.453752	0.307901
-26.25	82.75	0.449511	0.298803
-25.75	82.75	0.45958	0.29782
-25.25	82.75	0.453662	0.286524
-24.75	82.75	0.455653	0.280664
-78.75	82.25	0.433041	0.290992
-78.25	82.25	0.432417	0.291396
-66.25	82.25	0.416631	0.293862
-65.75	82.25	0.419726	0.293635
-65.25	82.25	0.419405	0.289613
-64.75	82.25	0.420456	0.288872
-64.25	82.25	0.415751	0.285817
-63.75	82.25	0.416745	0.282422
-63.25	82.25	0.417479	0.277401
-62.75	82.25	0.417935	0.27917
-39.25	82.25	0.463146	0.300587
-38.25	82.25	0.47437	0.302247
-37.75	82.25	0.48193	0.301137
-37.25	82.25	0.479831	0.302639
-36.75	82.25	0.456323	0.300865
-36.25	82.25	0.462187	0.301024
-35.75	82.25	0.479222	0.307202
-35.25	82.25	0.46344	0.31137
-34.75	82.25	0.447732	0.333872
-34.25	82.25	0.432825	0.333091
-33.75	82.25	0.433982	0.334676
-33.25	82.25	0.442818	0.338666
-32.75	82.25	0.431716	0.338078
-32.25	82.25	0.431407	0.336972
-31.75	82.25	0.44564	0.33544
-31.25	82.25	0.442087	0.336611
-88.25	81.75	0.420316	0.275568
-86.75	81.75	0.418601	0.281397
-86.25	81.75	0.417962	0.282629
-85.75	81.75	0.417482	0.285807
-73.25	81.75	0.433982	0.292906
-72.75	81.75	0.433253	0.294947
-72.25	81.75	0.422243	0.292554
-71.25	81.75	0.414327	0.28567
-70.75	81.75	0.419931	0.282366
-70.25	81.75	0.424446	0.281842
-69.75	81.75	0.424352	0.280864
-69.25	81.75	0.425695	0.266573
-68.75	81.75	0.426153	0.269603
-68.25	81.75	0.426471	0.278991
-67.75	81.75	0.419759	0.28295
-67.25	81.75	0.41889	0.282702
-57.75	81.75	0.418637	0.283282
-57.25	81.75	0.424892	0.283137
-56.75	81.75	0.419669	0.282861
-56.25	81.75	0.412717	0.285814
-55.75	81.75	0.412599	0.286059
-55.25	81.75	0.421237	0.290299
-48.75	81.75	0.416088	0.285479
-48.25	81.75	0.421039	0.280383
-47.75	81.75	0.412414	0.284886
-35.25	81.75	0.461958	0.344795
-34.25	81.75	0.443845	0.344221
-28.75	81.75	0.450731	0.340005
-28.25	81.75	0.452493	0.339968
-27.75	81.75	0.44235	0.337704
-22.75	81.75	0.411981	0.231789
-22.25	81.75	0.396863	0.241915
-21.75	81.75	0.445145	0.265193
-80.75	81.25	0.447831	0.290154
-80.25	81.25	0.433398	0.291097
-79.75	81.25	0.430307	0.293371
-76.75	81.25	0.419284	0.29024
-76.25	81.25	0.416662	0.293553
-75.75	81.25	0.421902	0.292236
-75.25	81.25	0.429207	0.294825
-74.75	81.25	0.425682	0.292746
-74.25	81.25	0.432451	0.294295
-73.75	81.25	0.432451	0.294295
-70.25	81.25	0.416994	0.293071
-60.75	81.25	0.418031	0.288711
-57.25	81.25	0.436452	0.292901
-55.75	81.25	0.4417	0.297403
-55.25	81.25	0.441701	0.297301
-54.75	81.25	0.416502	0.29354
-54.25	81.25	0.418034	0.293573
-53.75	81.25	0.433686	0.295246
-53.25	81.25	0.435729	0.292752
-51.75	81.25	0.434161	0.294258
-25.75	81.25	0.444212	0.343632
-25.25	81.25	0.446637	0.334594
-24.75	81.25	0.440327	0.343892
-24.25	81.25	0.442549	0.341666
-23.75	81.25	0.447555	0.330853
-23.25	81.25	0.44412	0.327302
-19.75	81.25	0.436674	0.311837
-94.25	80.75	0.425486	0.267907
-93.75	80.75	0.420511	0.270509
-93.25	80.75	0.424575	0.283272
-92.75	80.75	0.415522	0.28726
-92.25	80.75	0.419821	0.283461
-91.75	80.75	0.418624	0.278374
-84.75	80.75	0.423411	0.27939
-84.25	80.75	0.423445	0.273347
-64.75	80.75	0.420275	0.289477
-64.25	80.75	0.428873	0.294862
-62.75	80.75	0.416803	0.289871
-27.25	80.75	0.469294	0.342158
-26.75	80.75	0.444096	0.338976
-26.25	80.75	0.433686	0.333746
-25.75	80.75	0.437568	0.331663
-25.25	80.75	0.436266	0.327442
-24.75	80.75	0.442405	0.333277
-24.25	80.75	0.446647	0.319662
-21.25	80.75	0.43165	0.32149
-20.75	80.75	0.429637	0.328267
-94.25	80.25	0.419268	0.282817
-93.75	80.25	0.419007	0.288132
-92.75	80.25	0.433895	0.292369
-72.25	80.25	0.433787	0.293808
-63.75	80.25	0.417928	0.282314
-63.25	80.25	0.417466	0.279727
-62.75	80.25	0.417522	0.273354
-62.25	80.25	0.412274	0.277396
-61.75	80.25	0.415719	0.280859
-61.25	80.25	0.415271	0.281868
-60.75	80.25	0.413994	0.282072
-60.25	80.25	0.416849	0.281553
-59.75	80.25	0.40942	0.285145
-26.75	80.25	0.46015	0.351008
-26.25	80.25	0.445184	0.338596
-25.75	80.25	0.433771	0.33135
-25.25	80.25	0.44411	0.316926
-24.75	80.25	0.446932	0.286043
-24.25	80.25	0.451252	0.279245
-23.75	80.25	0.451538	0.293002
-23.25	80.25	0.450811	0.297403
-22.75	80.25	0.429696	0.330204
-22.25	80.25	0.443554	0.335465
-21.75	80.25	0.442847	0.339598
-21.25	80.25	0.442965	0.339533
-20.75	80.25	0.439805	0.327734
-20.25	80.25	0.43054	0.29375
-93.75	79.75	0.42035	0.289441
-93.25	79.75	0.417477	0.292815
-92.75	79.75	0.432105	0.292842
-89.25	79.75	0.416382	0.29261
-88.75	79.75	0.4198	0.269517
-88.25	79.75	0.432026	0.275276
-87.75	79.75	0.427062	0.259538
-84.75	79.75	0.451365	0.267466
-84.25	79.75	0.456879	0.268246
-83.75	79.75	0.418074	0.267528
-83.25	79.75	0.415211	0.281908
-73.75	79.75	0.415254	0.293727
-24.25	79.75	0.442527	0.34063
-23.75	79.75	0.43935	0.329797
-23.25	79.75	0.442337	0.315947
95.25	79.75	0.47024	0.244968
-90.25	79.25	0.421035	0.289303
-88.75	79.25	0.482164	0.300506
-88.25	79.25	0.417537	0.288699
-87.25	79.25	0.447555	0.293906
-83.25	79.25	0.435998	0.282995
-82.25	79.25	0.45329	0.290929
-81.75	79.25	0.419177	0.266558
-79.25	79.25	0.483587	0.303225
-78.75	79.25	0.442757	0.293485
-78.25	79.25	0.435186	0.294841
14.75	79.25	0.236222	0.155901
-101.75	78.75	0.418216	0.25807
-91.75	78.75	0.418354	0.289419
-89.25	78.75	0.457436	0.301739
-68.75	78.75	0.419006	0.278726
-68.25	78.75	0.41865	0.281397
-67.75	78.75	0.423412	0.282456
-67.25	78.75	0.418909	0.282684
15.75	78.75	0.240639	0.14753
17.25	78.75	0.244553	0.149419
-100.25	78.25	0.406872	0.259342
-96.75	78.25	0.404802	0.25728
-96.25	78.25	0.40444	0.257097
-95.75	78.25	0.407042	0.258736
-84.25	78.25	0.455635	0.291367
-83.75	78.25	0.455246	0.290413
-83.25	78.25	0.459405	0.271491
-81.75	78.25	0.458335	0.291618
17.25	78.25	0.270089	0.205938
17.75	78.25	0.274019	0.19037
-112.25	77.75	0.405221	0.253873
-111.75	77.75	0.405754	0.25708
-111.25	77.75	0.405055	0.255149
-84.25	77.75	0.453573	0.265129
-82.25	77.75	0.451007	0.288451
-86.75	77.25	0.451155	0.273717
-86.25	77.25	0.445903	0.286775
-83.25	77.25	0.452011	0.288756
-82.75	77.25	0.452114	0.286356
-82.25	77.25	0.452856	0.283884
-65.75	77.25	0.454795	0.299663
-21.25	77.25	0.439062	0.324694
-20.75	77.25	0.438285	0.321319
103.25	77.25	0.149136	0.15206
103.75	77.25	0.143267	0.137911
104.25	77.25	0.426862	0.270805
-119.75	76.75	0.410892	0.258434
-119.25	76.75	0.412138	0.261824
-95.75	76.75	0.411212	0.254495
-95.25	76.75	0.409723	0.260037
-94.75	76.75	0.407603	0.25797
-87.75	76.75	0.451762	0.281256
-87.25	76.75	0.453032	0.28721
-86.75	76.75	0.459498	0.298252
-83.75	76.75	0.449429	0.298874
-82.75	76.75	0.445088	0.299494
-67.25	76.75	0.461162	0.302061
101.75	76.75	0.412611	0.263062
102.25	76.75	0.426038	0.275988
102.75	76.75	0.436287	0.293702
103.25	76.75	0.145181	0.146698
103.75	76.75	0.17052	0.127069
104.25	76.75	0.423681	0.25097
104.75	76.75	0.445346	0.253743
105.25	76.75	0.426874	0.266206
105.75	76.75	0.164359	0.128696
-121.25	76.25	0.407902	0.256128
-120.25	76.25	0.41627	0.259092
-114.75	76.25	0.418515	0.262237
-108.75	76.25	0.411345	0.260038
-99.75	76.25	0.414467	0.262815
-98.75	76.25	0.413662	0.262103
-98.25	76.25	0.414353	0.26336
-92.25	76.25	0.445176	0.265635
-91.75	76.25	0.44468	0.263469
-91.25	76.25	0.444065	0.263215
102.25	76.25	0.44042	0.264331
103.25	76.25	0.453772	0.283946
103.75	76.25	0.429334	0.283835
104.25	76.25	0.418299	0.286684
104.75	76.25	0.424255	0.264893
105.25	76.25	0.425928	0.263412
105.75	76.25	0.425019	0.266418
106.25	76.25	0.164841	0.127076
107.25	76.25	0.146696	0.147828
107.75	76.25	0.448914	0.24271
108.25	76.25	0.435648	0.244813
108.75	76.25	0.449791	0.250267
110.25	76.25	0.450156	0.226212
110.75	76.25	0.167349	0.111912
111.25	76.25	0.150661	0.125104
111.75	76.25	0.443596	0.229531
-114.75	75.75	0.422932	0.278635
-114.25	75.75	0.426538	0.27843
-113.75	75.75	0.426726	0.275445
-113.25	75.75	0.425901	0.275123
-112.75	75.75	0.425487	0.270624
-112.25	75.75	0.417204	0.259935
-108.25	75.75	0.417371	0.259118
-106.25	75.75	0.417427	0.264225
-99.25	75.75	0.415028	0.262619
-98.75	75.75	0.414989	0.26264
-98.25	75.75	0.414803	0.260721
-91.75	75.75	0.446674	0.269388
-91.25	75.75	0.447816	0.265111
-20.75	75.75	0.384983	0.233695
-20.25	75.75	0.426155	0.256862
93.75	75.75	0.463253	0.260518
94.25	75.75	0.452556	0.240085
94.75	75.75	0.450615	0.203919
95.25	75.75	0.460253	0.244575
97.75	75.75	0.477055	0.260794
98.25	75.75	0.182004	0.13973
98.75	75.75	0.164982	0.134363
99.25	75.75	0.407315	0.261581
100.25	75.75	0.456988	0.254254
100.75	75.75	0.466219	0.258653
101.25	75.75	0.45546	0.266255
101.75	75.75	0.460005	0.297578
102.25	75.75	0.460529	0.295217
102.75	75.75	0.458361	0.311777
103.25	75.75	0.441708	0.300547
103.75	75.75	0.426507	0.280195
104.25	75.75	0.438012	0.284994
104.75	75.75	0.43861	0.275072
105.25	75.75	0.459372	0.268217
105.75	75.75	0.173671	0.145451
106.25	75.75	0.164451	0.137943
106.75	75.75	0.16831	0.142913
107.25	75.75	0.174878	0.143623
107.75	75.75	0.174818	0.152317
108.25	75.75	0.18131	0.148161
108.75	75.75	0.207803	0.142627
109.25	75.75	0.213688	0.143359
109.75	75.75	0.218407	0.141269
110.25	75.75	0.220722	0.139604
110.75	75.75	0.21091	0.132312
111.25	75.75	0.21432	0.124875
111.75	75.75	0.217611	0.117533
112.25	75.75	0.165924	0.116279
141.25	75.75	0.436626	0.215932
141.75	75.75	0.42932	0.220571
-110.75	75.25	0.408991	0.261324
-110.25	75.25	0.418756	0.261755
-109.75	75.25	0.418488	0.262486
-109.25	75.25	0.418305	0.261827
-108.25	75.25	0.416325	0.259876
-107.75	75.25	0.418354	0.261827
-107.25	75.25	0.417723	0.263324
-106.75	75.25	0.418472	0.262387
-99.75	75.25	0.40801	0.261651
-99.25	75.25	0.416213	0.260399
-98.75	75.25	0.414313	0.26217
-98.25	75.25	0.41493	0.260396
-95.25	75.25	0.411737	0.261633
-94.75	75.25	0.412316	0.266432
-94.25	75.25	0.410987	0.262989
-91.75	75.25	0.444058	0.26685
-91.25	75.25	0.442083	0.262871
-90.75	75.25	0.4453	0.265174
-90.25	75.25	0.447745	0.273159
-89.75	75.25	0.447639	0.27413
-89.25	75.25	0.451679	0.27388
-88.25	75.25	0.454806	0.279449
-87.75	75.25	0.45355	0.292409
-87.25	75.25	0.455567	0.290028
-85.25	75.25	0.431441	0.331003
-23.25	75.25	0.352028	0.227761
-22.75	75.25	0.386347	0.21984
-22.25	75.25	0.38679	0.227845
-21.75	75.25	0.384692	0.230259
90.25	75.25	0.459455	0.276045
90.75	75.25	0.459627	0.252769
91.25	75.25	0.429716	0.230937
91.75	75.25	0.421088	0.204043
92.25	75.25	0.435512	0.201989
92.75	75.25	0.46749	0.203779
93.25	75.25	0.474884	0.2014
93.75	75.25	0.469032	0.211543
94.25	75.25	0.485717	0.205279
94.75	75.25	0.500889	0.198519
95.25	75.25	0.445989	0.208822
95.75	75.25	0.468764	0.254121
96.25	75.25	0.449963	0.263523
96.75	75.25	0.458259	0.25356
97.25	75.25	0.450668	0.250822
97.75	75.25	0.450694	0.253722
98.25	75.25	0.444171	0.252788
98.75	75.25	0.432452	0.240023
99.25	75.25	0.430716	0.244177
99.75	75.25	0.427858	0.255585
100.25	75.25	0.435371	0.286422
100.75	75.25	0.447041	0.290877
101.25	75.25	0.42429	0.286847
101.75	75.25	0.449091	0.281855
102.25	75.25	0.420926	0.267724
102.75	75.25	0.411094	0.263112
103.25	75.25	0.414351	0.272471
103.75	75.25	0.45367	0.304707
104.25	75.25	0.45698	0.25695
104.75	75.25	0.471468	0.225592
105.25	75.25	0.476985	0.24391
105.75	75.25	0.500085	0.256117
106.25	75.25	0.522734	0.248466
106.75	75.25	0.495148	0.267548
107.25	75.25	0.208536	0.128488
107.75	75.25	0.484255	0.262651
108.25	75.25	0.184303	0.152579
108.75	75.25	0.180815	0.140003
109.25	75.25	0.180991	0.147124
109.75	75.25	0.178589	0.142688
110.25	75.25	0.182825	0.146907
110.75	75.25	0.206809	0.147496
111.25	75.25	0.175889	0.139408
111.75	75.25	0.184468	0.129116
112.25	75.25	0.492504	0.232184
112.75	75.25	0.467694	0.23573
137.75	75.25	0.418348	0.254715
140.25	75.25	0.383554	0.223158
140.75	75.25	0.393652	0.222909
141.25	75.25	0.433391	0.217408
141.75	75.25	0.435253	0.215052
-112.75	74.75	0.415378	0.257726
-112.25	74.75	0.413816	0.257497
-111.75	74.75	0.419179	0.264931
-87.25	74.75	0.453548	0.302375
-86.75	74.75	0.450759	0.326057
-85.75	74.75	0.42809	0.332571
-84.25	74.75	0.435248	0.33005
-21.75	74.75	0.383859	0.233592
-21.25	74.75	0.382709	0.235941
88.25	74.75	0.438173	0.255619
88.75	74.75	0.448116	0.289884
89.25	74.75	0.431242	0.255845
89.75	74.75	0.463121	0.257142
90.25	74.75	0.439718	0.247577
90.75	74.75	0.452096	0.249668
91.25	74.75	0.446816	0.250844
91.75	74.75	0.434311	0.247235
92.25	74.75	0.437939	0.248736
92.75	74.75	0.427596	0.201583
93.25	74.75	0.421062	0.204882
93.75	74.75	0.440729	0.206357
94.25	74.75	0.449237	0.197837
94.75	74.75	0.422525	0.206691
95.25	74.75	0.454199	0.230951
95.75	74.75	0.467337	0.250504
96.25	74.75	0.473884	0.250384
96.75	74.75	0.482947	0.247963
97.25	74.75	0.439701	0.238061
97.75	74.75	0.448163	0.242253
98.25	74.75	0.446875	0.236127
98.75	74.75	0.437367	0.222798
99.25	74.75	0.424256	0.227206
99.75	74.75	0.433148	0.24916
100.25	74.75	0.166516	0.141087
101.25	74.75	0.441945	0.271738
101.75	74.75	0.163278	0.148421
102.25	74.75	0.448529	0.258758
102.75	74.75	0.454953	0.256045
103.25	74.75	0.449485	0.267913
103.75	74.75	0.486924	0.291993
105.25	74.75	0.474278	0.250265
105.75	74.75	0.465133	0.265023
106.25	74.75	0.488252	0.257689
106.75	74.75	0.537279	0.249771
107.25	74.75	0.568077	0.252761
107.75	74.75	0.498113	0.26047
108.25	74.75	0.491261	0.26608
108.75	74.75	0.493831	0.267458
109.25	74.75	0.49245	0.259912
109.75	74.75	0.488214	0.265888
110.25	74.75	0.486489	0.256901
-122.25	74.25	0.407878	0.259181
-121.75	74.25	0.423427	0.25239
-121.25	74.25	0.423845	0.25858
-24.75	74.25	0.385722	0.220279
-24.25	74.25	0.386709	0.22716
-23.75	74.25	0.389292	0.231444
87.25	74.25	0.464793	0.25069
87.75	74.25	0.484426	0.245192
88.25	74.25	0.462327	0.231421
88.75	74.25	0.461217	0.226511
89.25	74.25	0.170769	0.111869
89.75	74.25	0.171884	0.105749
90.25	74.25	0.450628	0.220469
90.75	74.25	0.174268	0.120149
91.25	74.25	0.163046	0.111925
91.75	74.25	0.178572	0.126701
92.75	74.25	0.424542	0.189166
93.25	74.25	0.140866	0.0956743
93.75	74.25	0.418871	0.206327
94.25	74.25	0.431933	0.203123
94.75	74.25	0.419408	0.212432
95.25	74.25	0.466241	0.204993
95.75	74.25	0.46487	0.215259
96.25	74.25	0.156627	0.126797
96.75	74.25	0.161595	0.13132
97.25	74.25	0.170705	0.125972
97.75	74.25	0.175387	0.125283
98.25	74.25	0.453842	0.253271
98.75	74.25	0.472359	0.274546
99.25	74.25	0.470093	0.279165
99.75	74.25	0.43789	0.255018
100.25	74.25	0.51412	0.272283
100.75	74.25	0.482781	0.317774
101.75	74.25	0.476426	0.313748
102.75	74.25	0.506479	0.331697
103.25	74.25	0.517139	0.335177
103.75	74.25	0.511043	0.335745
104.25	74.25	0.498721	0.316869
104.75	74.25	0.489714	0.258897
105.25	74.25	0.476116	0.25977
105.75	74.25	0.469066	0.260008
106.25	74.25	0.508386	0.248377
106.75	74.25	0.526848	0.263867
107.25	74.25	0.495514	0.267454
107.75	74.25	0.506989	0.2811
108.25	74.25	0.506336	0.286913
108.75	74.25	0.502512	0.279529
-123.25	73.75	0.449585	0.26324
-122.75	73.75	0.442892	0.267193
-122.25	73.75	0.433796	0.258552
-121.75	73.75	0.429486	0.259201
-121.25	73.75	0.420103	0.256117
-120.75	73.75	0.433687	0.259796
-120.25	73.75	0.461994	0.268505
-119.75	73.75	0.449863	0.263496
-119.25	73.75	0.425536	0.253543
-118.75	73.75	0.413067	0.258589
-118.25	73.75	0.417797	0.267309
-117.75	73.75	0.419387	0.265618
-117.25	73.75	0.414942	0.259622
-116.75	73.75	0.414556	0.25507
-94.75	73.75	0.427651	0.251822
-94.25	73.75	0.442778	0.265132
-93.75	73.75	0.447612	0.265148
-93.25	73.75	0.45007	0.264284
-92.75	73.75	0.447063	0.264446
-91.75	73.75	0.448631	0.275041
-91.25	73.75	0.447101	0.262585
-27.75	73.75	0.339645	0.206768
-27.25	73.75	0.368195	0.217829
-26.75	73.75	0.357019	0.206438
-22.75	73.75	0.38124	0.2327
-22.25	73.75	0.384083	0.239796
87.75	73.75	0.482373	0.231541
88.25	73.75	0.474867	0.200471
88.75	73.75	0.439846	0.189867
89.25	73.75	0.477485	0.178435
89.75	73.75	0.473192	0.178288
90.25	73.75	0.161807	0.102815
90.75	73.75	0.453893	0.204857
91.25	73.75	0.452814	0.223766
91.75	73.75	0.166658	0.111763
92.25	73.75	0.178175	0.12092
92.75	73.75	0.165687	0.114988
93.25	73.75	0.137283	0.10073
93.75	73.75	0.154017	0.0898603
94.25	73.75	0.14774	0.101555
94.75	73.75	0.43582	0.250347
95.25	73.75	0.443926	0.249683
95.75	73.75	0.450091	0.246603
96.25	73.75	0.503315	0.253628
96.75	73.75	0.55374	0.260197
97.25	73.75	0.557133	0.259607
97.75	73.75	0.515116	0.30098
98.25	73.75	0.515307	0.301568
98.75	73.75	0.504202	0.322782
99.25	73.75	0.504772	0.340615
99.75	73.75	0.511051	0.309112
100.25	73.75	0.507714	0.33217
100.75	73.75	0.525702	0.287655
101.25	73.75	0.495859	0.271932
101.75	73.75	0.514559	0.263307
102.25	73.75	0.555457	0.277591
102.75	73.75	0.513239	0.275542
103.25	73.75	0.500844	0.282969
103.75	73.75	0.496364	0.284719
104.25	73.75	0.515023	0.279214
104.75	73.75	0.535698	0.264235
105.25	73.75	0.531246	0.270914
105.75	73.75	0.525161	0.258083
106.25	73.75	0.535048	0.259974
106.75	73.75	0.533273	0.259734
-123.75	73.25	0.456228	0.268774
-123.25	73.25	0.456846	0.26861
-122.75	73.25	0.466899	0.265616
-122.25	73.25	0.452688	0.265509
-121.75	73.25	0.429736	0.261951
-121.25	73.25	0.42769	0.256901
-120.75	73.25	0.425375	0.262675
-120.25	73.25	0.428805	0.263373
-119.75	73.25	0.429067	0.261577
-119.25	73.25	0.420355	0.25443
-118.75	73.25	0.42153	0.252803
-118.25	73.25	0.414619	0.248927
-117.75	73.25	0.405851	0.257941
-105.25	73.25	0.418116	0.258832
-99.75	73.25	0.416424	0.257795
-99.25	73.25	0.414611	0.261083
-98.75	73.25	0.416231	0.261281
-95.25	73.25	0.442961	0.262132
-94.75	73.25	0.454254	0.282181
-94.25	73.25	0.4541	0.273951
-93.75	73.25	0.448745	0.263661
-93.25	73.25	0.449532	0.264527
-92.75	73.25	0.451941	0.265223
-92.25	73.25	0.452451	0.274051
-88.25	73.25	0.444385	0.298806
-87.75	73.25	0.447098	0.311462
-87.25	73.25	0.436994	0.317982
-86.75	73.25	0.435464	0.325213
-82.25	73.25	0.448057	0.337021
-81.75	73.25	0.438937	0.333204
81.25	73.25	0.42371	0.227216
81.75	73.25	0.410644	0.18199
82.25	73.25	0.408893	0.184123
82.75	73.25	0.405133	0.17509
83.25	73.25	0.417271	0.177202
83.75	73.25	0.414757	0.171283
84.25	73.25	0.420925	0.179102
84.75	73.25	0.434548	0.223888
85.25	73.25	0.43382	0.221027
85.75	73.25	0.449364	0.203495
86.25	73.25	0.436368	0.215765
86.75	73.25	0.476326	0.201237
87.25	73.25	0.499029	0.210508
87.75	73.25	0.500586	0.234634
88.25	73.25	0.489864	0.225615
88.75	73.25	0.488058	0.239968
89.25	73.25	0.476527	0.225788
89.75	73.25	0.491182	0.231333
90.25	73.25	0.478761	0.227619
90.75	73.25	0.468712	0.229808
91.25	73.25	0.482274	0.233834
91.75	73.25	0.498042	0.228175
92.25	73.25	0.494726	0.240352
92.75	73.25	0.50231	0.256956
93.25	73.25	0.506278	0.259495
93.75	73.25	0.516875	0.248459
94.25	73.25	0.509013	0.256104
94.75	73.25	0.520677	0.251611
95.25	73.25	0.47259	0.229833
95.75	73.25	0.500927	0.252408
96.25	73.25	0.516533	0.261014
96.75	73.25	0.504754	0.267895
97.25	73.25	0.52296	0.281532
97.75	73.25	0.534947	0.262294
98.25	73.25	0.530048	0.259932
98.75	73.25	0.523534	0.265661
99.25	73.25	0.517798	0.266019
99.75	73.25	0.527451	0.268459
100.25	73.25	0.528146	0.283137
100.75	73.25	0.509431	0.270961
101.25	73.25	0.503522	0.269986
101.75	73.25	0.509928	0.253518
102.25	73.25	0.497371	0.232612
102.75	73.25	0.516187	0.247968
103.25	73.25	0.507366	0.22611
103.75	73.25	0.516422	0.254233
104.25	73.25	0.512517	0.227959
104.75	73.25	0.455209	0.216991
105.25	73.25	0.467739	0.212023
110.25	73.25	0.529461	0.226245
110.75	73.25	0.519283	0.245654
111.25	73.25	0.521414	0.263289
111.75	73.25	0.435683	0.235677
112.25	73.25	0.524988	0.255629
112.75	73.25	0.436944	0.234966
114.25	73.25	0.501136	0.207539
114.75	73.25	0.51455	0.211431
115.25	73.25	0.547905	0.231991
115.75	73.25	0.514956	0.252585
116.25	73.25	0.527024	0.240203
116.75	73.25	0.519308	0.236241
117.25	73.25	0.520832	0.237714
117.75	73.25	0.494255	0.237125
123.75	73.25	0.419602	0.196527
124.25	73.25	0.444801	0.198523
124.75	73.25	0.460047	0.203567
125.25	73.25	0.453341	0.201968
125.75	73.25	0.439212	0.172195
127.25	73.25	0.430743	0.266557
127.75	73.25	0.420969	0.254077
-124.25	72.75	0.442844	0.268188
-123.75	72.75	0.458167	0.268698
-123.25	72.75	0.459375	0.269671
-122.75	72.75	0.457517	0.270021
-122.25	72.75	0.446289	0.266218
-121.75	72.75	0.422685	0.255734
-121.25	72.75	0.423623	0.251942
-120.75	72.75	0.421252	0.257721
-120.25	72.75	0.418026	0.253355
-119.75	72.75	0.414959	0.250618
-116.75	72.75	0.41599	0.249121
-116.25	72.75	0.420095	0.255502
-115.75	72.75	0.414372	0.260778
-115.25	72.75	0.419933	0.262
-107.25	72.75	0.416989	0.261398
-106.75	72.75	0.41909	0.26449
-106.25	72.75	0.417417	0.260887
-105.75	72.75	0.407759	0.259207
-99.75	72.75	0.403981	0.254433
-99.25	72.75	0.408675	0.258077
-98.75	72.75	0.407315	0.258375
-97.75	72.75	0.409693	0.248413
-94.75	72.75	0.41689	0.26083
-88.75	72.75	0.440779	0.261495
-88.25	72.75	0.439055	0.264984
-87.75	72.75	0.441223	0.269022
-87.25	72.75	0.441266	0.266381
-84.25	72.75	0.444874	0.329124
-83.75	72.75	0.442581	0.325003
-83.25	72.75	0.442994	0.338918
-82.75	72.75	0.440554	0.340537
-82.25	72.75	0.44861	0.335795
-81.75	72.75	0.441603	0.337475
-81.25	72.75	0.43898	0.331773
-23.75	72.75	0.378395	0.2302
81.25	72.75	0.443388	0.195627
81.75	72.75	0.418711	0.19702
82.25	72.75	0.405744	0.176975
82.75	72.75	0.399529	0.176235
83.25	72.75	0.431213	0.17696
83.75	72.75	0.470855	0.195384
84.25	72.75	0.456169	0.195005
84.75	72.75	0.468959	0.205416
85.25	72.75	0.419166	0.246344
85.75	72.75	0.436436	0.217731
86.25	72.75	0.447397	0.259828
86.75	72.75	0.444641	0.277716
87.25	72.75	0.456846	0.245068
87.75	72.75	0.40594	0.202404
88.25	72.75	0.511681	0.240434
88.75	72.75	0.526146	0.244962
89.25	72.75	0.499055	0.250703
89.75	72.75	0.469273	0.287447
90.25	72.75	0.406563	0.247441
90.75	72.75	0.451842	0.289504
91.25	72.75	0.491929	0.225995
91.75	72.75	0.490822	0.245078
92.25	72.75	0.495374	0.250657
92.75	72.75	0.461568	0.286193
93.25	72.75	0.485452	0.257372
93.75	72.75	0.503848	0.245852
94.25	72.75	0.484627	0.229949
94.75	72.75	0.488293	0.24994
95.25	72.75	0.498505	0.242464
95.75	72.75	0.464749	0.226706
96.25	72.75	0.466935	0.230822
96.75	72.75	0.473931	0.224892
97.25	72.75	0.44914	0.188581
97.75	72.75	0.481102	0.209086
98.25	72.75	0.459373	0.218062
98.75	72.75	0.480448	0.229959
99.25	72.75	0.448593	0.229182
99.75	72.75	0.470013	0.234496
100.25	72.75	0.475838	0.237087
100.75	72.75	0.481073	0.226689
101.25	72.75	0.469168	0.238347
101.75	72.75	0.485585	0.232602
102.25	72.75	0.480128	0.206937
102.75	72.75	0.476789	0.225651
103.25	72.75	0.54439	0.272109
103.75	72.75	0.50874	0.244074
104.25	72.75	0.487031	0.227777
104.75	72.75	0.485171	0.224666
106.75	72.75	0.450205	0.230986
107.25	72.75	0.533874	0.239166
107.75	72.75	0.505109	0.245613
108.25	72.75	0.491433	0.234711
108.75	72.75	0.515247	0.22174
109.25	72.75	0.509953	0.235033
109.75	72.75	0.503212	0.237657
110.25	72.75	0.484461	0.247427
110.75	72.75	0.526102	0.244882
111.25	72.75	0.561896	0.252525
111.75	72.75	0.522681	0.247872
112.25	72.75	0.525428	0.267267
112.75	72.75	0.533102	0.264482
113.25	72.75	0.524186	0.263003
113.75	72.75	0.556611	0.238771
114.25	72.75	0.489942	0.207001
114.75	72.75	0.505313	0.206588
115.25	72.75	0.522566	0.201339
115.75	72.75	0.509108	0.208026
116.25	72.75	0.507138	0.205487
116.75	72.75	0.532897	0.23167
117.25	72.75	0.538352	0.249966
117.75	72.75	0.531619	0.227486
118.25	72.75	0.519451	0.24386
118.75	72.75	0.520991	0.223155
119.25	72.75	0.532294	0.241117
119.75	72.75	0.533697	0.236679
120.25	72.75	0.526085	0.261761
123.75	72.75	0.518107	0.24925
124.25	72.75	0.52016	0.249545
124.75	72.75	0.498908	0.253669
125.25	72.75	0.481696	0.253218
125.75	72.75	0.464088	0.239895
126.25	72.75	0.480235	0.244681
126.75	72.75	0.427603	0.267003
127.25	72.75	0.422174	0.275178
127.75	72.75	0.423497	0.264186
128.25	72.75	0.423175	0.238548
128.75	72.75	0.426966	0.239032
-124.75	72.25	0.45613	0.267895
-124.25	72.25	0.463757	0.270706
-123.75	72.25	0.469623	0.27604
-123.25	72.25	0.463069	0.272604
-122.75	72.25	0.461526	0.272026
-122.25	72.25	0.458859	0.266388
-121.75	72.25	0.427567	0.260105
-121.25	72.25	0.429086	0.254407
-120.75	72.25	0.444827	0.253377
-117.75	72.25	0.432073	0.250525
-117.25	72.25	0.441118	0.250988
-116.75	72.25	0.438463	0.252982
-116.25	72.25	0.407438	0.253209
-115.75	72.25	0.419075	0.25281
-115.25	72.25	0.414905	0.249499
-114.75	72.25	0.415944	0.25903
-114.25	72.25	0.415146	0.262985
-113.75	72.25	0.414324	0.262522
-113.25	72.25	0.408161	0.258553
-112.75	72.25	0.410838	0.255248
-112.25	72.25	0.410558	0.257031
-110.75	72.25	0.421649	0.275579
-109.75	72.25	0.420124	0.259831
-109.25	72.25	0.415236	0.257234
-107.25	72.25	0.419341	0.260789
-106.75	72.25	0.420415	0.2633
-106.25	72.25	0.421055	0.260781
-105.75	72.25	0.420795	0.257339
-99.75	72.25	0.408513	0.257986
-99.25	72.25	0.406724	0.259224
-98.75	72.25	0.407203	0.261179
-98.25	72.25	0.40696	0.2594
-97.75	72.25	0.41674	0.259224
-97.25	72.25	0.415477	0.259077
-94.75	72.25	0.444764	0.263951
-89.25	72.25	0.445725	0.273321
-88.75	72.25	0.442679	0.26931
-88.25	72.25	0.435332	0.267431
-87.75	72.25	0.441253	0.258509
-87.25	72.25	0.43512	0.270342
-86.75	72.25	0.439338	0.26295
-84.25	72.25	0.429818	0.310689
-83.75	72.25	0.43868	0.317724
-83.25	72.25	0.44357	0.321994
-82.75	72.25	0.444957	0.326907
-82.25	72.25	0.445101	0.329769
-81.75	72.25	0.431499	0.309815
-77.25	72.25	0.464767	0.343699
-54.25	72.25	0.438133	0.326832
69.25	72.25	0.461088	0.278094
69.75	72.25	0.430452	0.25021
70.25	72.25	0.46443	0.24136
70.75	72.25	0.456529	0.230924
71.25	72.25	0.443761	0.218053
71.75	72.25	0.471828	0.229313
72.25	72.25	0.48973	0.2478
82.75	72.25	0.478932	0.196707
83.25	72.25	0.446966	0.205152
83.75	72.25	0.452543	0.209153
84.25	72.25	0.464329	0.183706
84.75	72.25	0.442349	0.170346
85.25	72.25	0.450953	0.209307
85.75	72.25	0.433199	0.262887
86.25	72.25	0.431938	0.2176
86.75	72.25	0.428332	0.240481
87.25	72.25	0.44014	0.24118
87.75	72.25	0.454479	0.229192
88.25	72.25	0.456691	0.235335
88.75	72.25	0.467902	0.257581
89.25	72.25	0.456503	0.257427
89.75	72.25	0.468721	0.230159
90.25	72.25	0.500314	0.238487
90.75	72.25	0.463314	0.284388
91.25	72.25	0.465556	0.254113
91.75	72.25	0.51607	0.225349
92.25	72.25	0.466495	0.215739
92.75	72.25	0.488605	0.217862
93.25	72.25	0.499748	0.237435
93.75	72.25	0.489274	0.233101
94.25	72.25	0.485083	0.238214
94.75	72.25	0.463141	0.236721
95.25	72.25	0.471011	0.20391
95.75	72.25	0.407744	0.186809
96.25	72.25	0.372389	0.166898
96.75	72.25	0.448038	0.199851
97.25	72.25	0.47079	0.213024
97.75	72.25	0.474877	0.21895
98.25	72.25	0.45998	0.203181
98.75	72.25	0.462773	0.219015
99.25	72.25	0.466585	0.219475
100.25	72.25	0.475908	0.235998
100.75	72.25	0.493333	0.229833
101.25	72.25	0.499593	0.232894
101.75	72.25	0.502295	0.229398
102.25	72.25	0.483613	0.226284
102.75	72.25	0.469326	0.23686
103.25	72.25	0.507894	0.257175
103.75	72.25	0.48172	0.237826
104.25	72.25	0.490486	0.236675
104.75	72.25	0.493396	0.233498
105.25	72.25	0.510434	0.223995
105.75	72.25	0.506328	0.227747
106.25	72.25	0.511023	0.223356
106.75	72.25	0.485962	0.222111
107.25	72.25	0.502506	0.22623
107.75	72.25	0.502594	0.222464
108.25	72.25	0.490532	0.223715
108.75	72.25	0.503641	0.22037
109.25	72.25	0.520721	0.222908
109.75	72.25	0.493469	0.225217
110.25	72.25	0.517674	0.227456
110.75	72.25	0.539185	0.233654
111.25	72.25	0.55872	0.252429
111.75	72.25	0.538629	0.257248
112.25	72.25	0.553623	0.266323
112.75	72.25	0.527937	0.253399
113.25	72.25	0.513089	0.269754
113.75	72.25	0.558334	0.262602
114.25	72.25	0.552324	0.261099
114.75	72.25	0.553656	0.245373
115.25	72.25	0.522403	0.213624
115.75	72.25	0.530921	0.212058
116.25	72.25	0.524271	0.213439
116.75	72.25	0.534586	0.215449
117.25	72.25	0.540838	0.221075
117.75	72.25	0.54756	0.215389
118.25	72.25	0.548576	0.211768
118.75	72.25	0.527418	0.203808
119.25	72.25	0.528942	0.210001
119.75	72.25	0.525472	0.211471
120.25	72.25	0.534171	0.219292
120.75	72.25	0.54795	0.215558
121.25	72.25	0.573058	0.244772
121.75	72.25	0.545813	0.269646
122.25	72.25	0.51948	0.234948
122.75	72.25	0.506889	0.224981
123.25	72.25	0.500903	0.222035
123.75	72.25	0.485257	0.228667
124.25	72.25	0.473627	0.224385
124.75	72.25	0.490353	0.216414
125.25	72.25	0.478539	0.219076
125.75	72.25	0.477542	0.211601
126.25	72.25	0.491816	0.244799
127.25	72.25	0.472088	0.236141
140.75	72.25	0.549337	0.195866
141.25	72.25	0.54875	0.233732
141.75	72.25	0.488028	0.25396
142.25	72.25	0.489718	0.26985
142.75	72.25	0.489441	0.247928
143.25	72.25	0.470926	0.247052
143.75	72.25	0.451424	0.259719
-123.25	71.75	0.464082	0.269327
-122.75	71.75	0.454413	0.273646
-122.25	71.75	0.442657	0.262179
-121.75	71.75	0.445394	0.257257
-121.25	71.75	0.444285	0.249663
-120.75	71.75	0.445488	0.266281
-117.25	71.75	0.432439	0.252768
-116.75	71.75	0.444498	0.262363
-116.25	71.75	0.432621	0.25782
-115.25	71.75	0.413039	0.251521
-114.75	71.75	0.409169	0.254634
-114.25	71.75	0.419277	0.267063
-113.75	71.75	0.418469	0.260247
-113.25	71.75	0.419065	0.266088
-112.75	71.75	0.420229	0.277881
-112.25	71.75	0.421063	0.27375
-111.75	71.75	0.421786	0.273676
-111.25	71.75	0.421672	0.275174
-110.75	71.75	0.421807	0.275231
-110.25	71.75	0.42227	0.27676
-109.75	71.75	0.425413	0.276808
-109.25	71.75	0.42247	0.260199
-108.75	71.75	0.42023	0.259483
-106.75	71.75	0.420122	0.258892
-106.25	71.75	0.418865	0.259566
-105.75	71.75	0.419597	0.258968
-105.25	71.75	0.420996	0.26013
-98.75	71.75	0.410301	0.258723
-89.25	71.75	0.442883	0.277188
-88.75	71.75	0.433179	0.267305
-88.25	71.75	0.434021	0.265332
-87.75	71.75	0.433946	0.280722
-87.25	71.75	0.435568	0.269187
-86.75	71.75	0.443951	0.265618
-84.25	71.75	0.43663	0.279275
-83.75	71.75	0.427051	0.296629
-83.25	71.75	0.444699	0.284732
-82.75	71.75	0.440066	0.298969
-82.25	71.75	0.446616	0.299848
-81.75	71.75	0.427828	0.295074
-81.25	71.75	0.423165	0.292646
-80.25	71.75	0.440219	0.31537
-79.75	71.75	0.438216	0.33322
-79.25	71.75	0.431807	0.330463
-78.25	71.75	0.433465	0.32509
-77.75	71.75	0.432645	0.328381
-77.25	71.75	0.445165	0.338547
-76.75	71.75	0.450443	0.340072
-54.75	71.75	0.430907	0.320914
-24.25	71.75	0.350246	0.219029
-23.75	71.75	0.358668	0.221282
69.25	71.75	0.460802	0.298668
69.75	71.75	0.453435	0.281781
70.25	71.75	0.457051	0.238593
70.75	71.75	0.451842	0.238649
71.25	71.75	0.454143	0.233395
74.75	71.75	0.504405	0.251716
76.75	71.75	0.476896	0.24715
78.75	71.75	0.474617	0.21965
79.25	71.75	0.485707	0.226497
79.75	71.75	0.482998	0.219618
80.25	71.75	0.448962	0.201708
84.25	71.75	0.428073	0.167282
84.75	71.75	0.424332	0.164983
85.25	71.75	0.421452	0.18223
85.75	71.75	0.444142	0.199855
86.25	71.75	0.446684	0.180354
86.75	71.75	0.434185	0.175249
87.25	71.75	0.448079	0.187807
87.75	71.75	0.44159	0.202844
88.25	71.75	0.478686	0.204369
89.25	71.75	0.443169	0.215196
89.75	71.75	0.498148	0.209313
90.25	71.75	0.498561	0.209982
90.75	71.75	0.479085	0.198876
91.25	71.75	0.446471	0.203025
91.75	71.75	0.446641	0.184272
92.25	71.75	0.450777	0.189279
92.75	71.75	0.454399	0.190279
93.25	71.75	0.430712	0.175704
93.75	71.75	0.414846	0.183389
94.25	71.75	0.397986	0.172549
94.75	71.75	0.339915	0.155967
95.25	71.75	0.235359	0.146276
95.75	71.75	0.267903	0.143058
96.25	71.75	0.309421	0.160957
96.75	71.75	0.448456	0.217831
97.25	71.75	0.462716	0.237844
97.75	71.75	0.449108	0.22688
98.25	71.75	0.438712	0.213432
98.75	71.75	0.427039	0.217018
99.25	71.75	0.502305	0.235836
99.75	71.75	0.503149	0.233518
100.25	71.75	0.496575	0.225369
100.75	71.75	0.486467	0.222387
101.25	71.75	0.491384	0.222415
101.75	71.75	0.482173	0.228138
102.25	71.75	0.476044	0.231232
102.75	71.75	0.506975	0.227684
103.25	71.75	0.508069	0.227963
103.75	71.75	0.515733	0.236354
104.25	71.75	0.477064	0.238413
104.75	71.75	0.45837	0.222453
105.25	71.75	0.45555	0.214076
105.75	71.75	0.47835	0.212808
106.25	71.75	0.463657	0.216926
106.75	71.75	0.469411	0.214928
107.75	71.75	0.466954	0.210749
109.25	71.75	0.459885	0.191778
109.75	71.75	0.461721	0.204307
110.25	71.75	0.267212	0.178598
110.75	71.75	0.501173	0.22388
111.25	71.75	0.500995	0.229335
111.75	71.75	0.501106	0.224868
112.25	71.75	0.514257	0.222517
112.75	71.75	0.544465	0.213126
113.25	71.75	0.521333	0.229008
113.75	71.75	0.542852	0.219312
114.25	71.75	0.480078	0.239671
114.75	71.75	0.562581	0.253815
115.25	71.75	0.563849	0.24106
115.75	71.75	0.54717	0.207052
116.25	71.75	0.551836	0.201773
116.75	71.75	0.565572	0.225509
117.25	71.75	0.492852	0.237636
117.75	71.75	0.547056	0.219127
118.25	71.75	0.551117	0.208901
118.75	71.75	0.557997	0.21285
119.25	71.75	0.558996	0.213829
119.75	71.75	0.563262	0.232853
120.25	71.75	0.579224	0.26475
120.75	71.75	0.602933	0.258135
121.25	71.75	0.565875	0.258264
121.75	71.75	0.557998	0.270197
122.25	71.75	0.562517	0.258202
122.75	71.75	0.567597	0.258489
123.25	71.75	0.553303	0.275079
123.75	71.75	0.561479	0.280445
124.25	71.75	0.530928	0.275752
124.75	71.75	0.496256	0.219983
125.25	71.75	0.447824	0.231832
125.75	71.75	0.4368	0.216875
126.75	71.75	0.445398	0.192347
127.25	71.75	0.438982	0.194987
127.75	71.75	0.466665	0.195065
128.25	71.75	0.458674	0.212716
140.25	71.75	0.539082	0.215003
140.75	71.75	0.542923	0.222072
141.25	71.75	0.570378	0.250666
141.75	71.75	0.564185	0.244393
142.25	71.75	0.49849	0.216794
142.75	71.75	0.421574	0.188394
143.25	71.75	0.445584	0.19254
143.75	71.75	0.489154	0.214131
144.25	71.75	0.474865	0.25544
144.75	71.75	0.454299	0.268645
146.75	71.75	0.520055	0.20039
147.25	71.75	0.508976	0.198586
147.75	71.75	0.493304	0.198691
148.25	71.75	0.486213	0.210244
148.75	71.75	0.460985	0.230579
-179.75	71.25	0.56734	0.237135
-179.25	71.25	0.52998	0.223289
-178.75	71.25	0.51266	0.220665
-115.75	71.25	0.44258	0.249819
-115.25	71.25	0.453313	0.272918
-114.75	71.25	0.416249	0.26916
-114.25	71.25	0.416261	0.259624
-113.75	71.25	0.413298	0.258323
-113.25	71.25	0.414741	0.259926
-112.75	71.25	0.415692	0.258083
-112.25	71.25	0.416851	0.255372
-111.75	71.25	0.420486	0.267462
-111.25	71.25	0.420719	0.26737
-110.75	71.25	0.421122	0.267483
-110.25	71.25	0.42043	0.260756
-109.75	71.25	0.410649	0.259518
-109.25	71.25	0.425184	0.262203
-108.75	71.25	0.420268	0.253135
-108.25	71.25	0.424254	0.245699
-107.75	71.25	0.424151	0.245192
-107.25	71.25	0.42124	0.258054
-106.75	71.25	0.420388	0.259457
-106.25	71.25	0.420365	0.259109
-105.75	71.25	0.420771	0.259869
-105.25	71.25	0.421225	0.259906
-95.25	71.25	0.440411	0.262263
-94.75	71.25	0.449341	0.275715
-94.25	71.25	0.446523	0.273813
-93.75	71.25	0.43752	0.263919
-86.75	71.25	0.446672	0.271904
-84.25	71.25	0.431042	0.293904
-83.75	71.25	0.433561	0.281504
-83.25	71.25	0.439444	0.290771
-82.75	71.25	0.442628	0.293307
-82.25	71.25	0.449653	0.289225
-81.75	71.25	0.439282	0.281624
-81.25	71.25	0.430897	0.283215
-80.75	71.25	0.430156	0.272899
-80.25	71.25	0.414879	0.286245
-79.75	71.25	0.424582	0.279217
-79.25	71.25	0.449829	0.289535
-78.75	71.25	0.450497	0.29469
-78.25	71.25	0.448905	0.310712
-77.75	71.25	0.450599	0.317283
-77.25	71.25	0.43997	0.31994
-76.75	71.25	0.449313	0.323855
-76.25	71.25	0.436743	0.330677
-75.75	71.25	0.4451	0.321548
-75.25	71.25	0.434886	0.329251
-72.75	71.25	0.434509	0.339068
-23.75	71.25	0.377597	0.219905
-23.25	71.25	0.364868	0.213645
68.25	71.25	0.49091	0.273108
68.75	71.25	0.540409	0.270345
69.25	71.25	0.509371	0.260025
69.75	71.25	0.471386	0.295882
70.25	71.25	0.481368	0.247188
70.75	71.25	0.495731	0.247029
71.25	71.25	0.458874	0.22945
74.25	71.25	0.511373	0.26445
74.75	71.25	0.495621	0.233201
78.75	71.25	0.481271	0.221692
79.25	71.25	0.430952	0.199503
79.75	71.25	0.431441	0.214604
80.25	71.25	0.471931	0.192778
80.75	71.25	0.462879	0.206781
81.25	71.25	0.444044	0.207085
81.75	71.25	0.454439	0.185108
83.75	71.25	0.432039	0.195867
84.25	71.25	0.430186	0.196663
84.75	71.25	0.441543	0.160765
85.25	71.25	0.314273	0.134905
85.75	71.25	0.361738	0.185235
86.25	71.25	0.432771	0.181177
86.75	71.25	0.470669	0.179733
87.25	71.25	0.473669	0.195734
87.75	71.25	0.415432	0.201042
88.25	71.25	0.425437	0.201426
88.75	71.25	0.434483	0.199788
89.25	71.25	0.47206	0.199009
89.75	71.25	0.471784	0.179797
90.25	71.25	0.447917	0.169912
90.75	71.25	0.428306	0.165915
91.25	71.25	0.311778	0.144925
91.75	71.25	0.290472	0.163518
92.25	71.25	0.326647	0.147585
92.75	71.25	0.364368	0.162938
93.25	71.25	0.290923	0.145782
93.75	71.25	0.401869	0.165549
94.25	71.25	0.373717	0.168288
94.75	71.25	0.378536	0.17068
95.25	71.25	0.384307	0.173335
95.75	71.25	0.482162	0.214837
96.25	71.25	0.490441	0.241808
96.75	71.25	0.482944	0.215053
97.25	71.25	0.346998	0.169002
97.75	71.25	0.374024	0.164006
98.25	71.25	0.425651	0.194279
98.75	71.25	0.487919	0.221721
99.25	71.25	0.4826	0.223307
99.75	71.25	0.51869	0.224595
100.25	71.25	0.516579	0.221087
100.75	71.25	0.520138	0.219204
101.25	71.25	0.511282	0.22049
101.75	71.25	0.483679	0.227156
102.25	71.25	0.490656	0.229771
102.75	71.25	0.49303	0.23299
103.25	71.25	0.494725	0.230741
103.75	71.25	0.465226	0.251404
105.25	71.25	0.467202	0.225073
105.75	71.25	0.265653	0.187915
106.25	71.25	0.491633	0.246215
106.75	71.25	0.492155	0.250751
107.75	71.25	0.465731	0.242505
108.25	71.25	0.469128	0.23769
108.75	71.25	0.464025	0.231926
109.25	71.25	0.523649	0.264926
109.75	71.25	0.520959	0.298845
110.25	71.25	0.503647	0.245668
110.75	71.25	0.4575	0.234873
111.25	71.25	0.503187	0.227761
111.75	71.25	0.500897	0.169683
112.25	71.25	0.488441	0.226903
112.75	71.25	0.495942	0.23095
113.25	71.25	0.503594	0.18475
113.75	71.25	0.502193	0.172614
114.25	71.25	0.53332	0.21727
114.75	71.25	0.547285	0.230528
115.25	71.25	0.546521	0.257362
115.75	71.25	0.562255	0.278143
116.25	71.25	0.578848	0.234859
116.75	71.25	0.574392	0.232692
117.25	71.25	0.603428	0.257476
117.75	71.25	0.583979	0.255866
118.25	71.25	0.483037	0.222588
118.75	71.25	0.574898	0.24786
119.25	71.25	0.560246	0.259096
119.75	71.25	0.551197	0.260541
120.25	71.25	0.563399	0.252196
120.75	71.25	0.541249	0.240435
121.25	71.25	0.54169	0.231273
121.75	71.25	0.521153	0.240688
122.25	71.25	0.52696	0.197924
123.75	71.25	0.452961	0.245637
124.75	71.25	0.441318	0.233702
125.25	71.25	0.435345	0.217606
125.75	71.25	0.442937	0.219472
126.25	71.25	0.448668	0.221531
127.75	71.25	0.161209	0.139577
128.25	71.25	0.179562	0.128826
128.75	71.25	0.439256	0.202326
132.75	71.25	0.485792	0.213799
133.25	71.25	0.481381	0.214297
135.25	71.25	0.480645	0.248387
135.75	71.25	0.459806	0.256192
136.25	71.25	0.463107	0.260787
136.75	71.25	0.463709	0.262026
137.25	71.25	0.468804	0.211305
138.75	71.25	0.409535	0.229193
139.75	71.25	0.493045	0.247501
140.25	71.25	0.609918	0.260852
140.75	71.25	0.558791	0.26672
141.25	71.25	0.521182	0.252369
141.75	71.25	0.539014	0.240079
142.25	71.25	0.493887	0.214814
142.75	71.25	0.512048	0.198964
143.25	71.25	0.53263	0.206489
143.75	71.25	0.510617	0.208602
144.25	71.25	0.492312	0.215433
144.75	71.25	0.494114	0.259531
145.25	71.25	0.494082	0.264747
145.75	71.25	0.48443	0.251192
146.25	71.25	0.501711	0.252041
146.75	71.25	0.489513	0.248969
147.25	71.25	0.457724	0.260362
147.75	71.25	0.455768	0.267624
148.25	71.25	0.452598	0.303679
148.75	71.25	0.460533	0.313512
149.25	71.25	0.4469	0.268831
149.75	71.25	0.449619	0.224406
150.25	71.25	0.461174	0.208996
-156.75	70.75	0.487265	0.180401
-112.25	70.75	0.418966	0.253935
-111.75	70.75	0.41064	0.252251
-111.25	70.75	0.40988	0.251635
-110.75	70.75	0.411915	0.242419
-110.25	70.75	0.411973	0.254045
-109.75	70.75	0.418208	0.251918
-109.25	70.75	0.418934	0.252073
-108.75	70.75	0.417812	0.252209
-108.25	70.75	0.414918	0.260444
-107.75	70.75	0.422717	0.25265
-107.25	70.75	0.416844	0.252466
-106.75	70.75	0.416079	0.25598
-106.25	70.75	0.416174	0.25763
-105.75	70.75	0.41508	0.260287
-105.25	70.75	0.415965	0.25856
-104.75	70.75	0.408521	0.26153
-95.75	70.75	0.414588	0.260286
-95.25	70.75	0.453283	0.264948
-94.75	70.75	0.446834	0.287009
-94.25	70.75	0.451198	0.288417
-93.75	70.75	0.451255	0.286457
-93.25	70.75	0.442905	0.26358
-86.75	70.75	0.444354	0.280814
-86.25	70.75	0.441955	0.284963
-85.75	70.75	0.437475	0.284544
-84.25	70.75	0.437077	0.300417
-83.75	70.75	0.437961	0.305672
-83.25	70.75	0.442189	0.30164
-82.75	70.75	0.438726	0.305931
-82.25	70.75	0.437827	0.302899
-81.25	70.75	0.421451	0.284689
-80.75	70.75	0.435292	0.278872
-80.25	70.75	0.448816	0.268779
-79.75	70.75	0.437618	0.257862
-79.25	70.75	0.45629	0.25592
-78.25	70.75	0.444033	0.267063
-77.75	70.75	0.453127	0.286706
-77.25	70.75	0.454268	0.292836
-76.75	70.75	0.456026	0.297237
-76.25	70.75	0.457767	0.299507
-75.75	70.75	0.453744	0.303998
-75.25	70.75	0.455175	0.308451
-74.75	70.75	0.449019	0.330058
-74.25	70.75	0.447177	0.323409
-73.75	70.75	0.436598	0.337717
-73.25	70.75	0.437442	0.33969
-72.75	70.75	0.446226	0.338533
-23.25	70.75	0.391117	0.212126
27.75	70.75	0.450218	0.280838
67.75	70.75	0.466295	0.218062
68.25	70.75	0.466742	0.23613
68.75	70.75	0.49891	0.249761
69.25	70.75	0.500909	0.260954
69.75	70.75	0.487154	0.282219
70.25	70.75	0.506854	0.264666
70.75	70.75	0.505196	0.257331
71.25	70.75	0.487673	0.233111
71.75	70.75	0.467723	0.211408
72.25	70.75	0.417226	0.20324
74.75	70.75	0.510281	0.268991
75.25	70.75	0.528204	0.260796
75.75	70.75	0.441114	0.250051
76.25	70.75	0.518778	0.270352
76.75	70.75	0.514959	0.268213
77.25	70.75	0.456387	0.235324
77.75	70.75	0.457531	0.218762
79.25	70.75	0.487583	0.233574
79.75	70.75	0.510342	0.215429
80.25	70.75	0.489908	0.218371
80.75	70.75	0.438843	0.205177
81.25	70.75	0.47593	0.199401
81.75	70.75	0.49162	0.183966
84.25	70.75	0.438032	0.222066
84.75	70.75	0.408075	0.209522
85.25	70.75	0.408097	0.167719
85.75	70.75	0.40732	0.176949
86.25	70.75	0.457271	0.195821
86.75	70.75	0.488053	0.202078
87.25	70.75	0.484349	0.190622
87.75	70.75	0.465327	0.194912
88.25	70.75	0.416333	0.204157
88.75	70.75	0.424268	0.207319
89.25	70.75	0.415615	0.203975
89.75	70.75	0.434004	0.176016
90.25	70.75	0.332418	0.135818
90.75	70.75	0.34115	0.134147
91.25	70.75	0.404773	0.156859
91.75	70.75	0.441558	0.173038
92.25	70.75	0.422827	0.168949
92.75	70.75	0.455008	0.186957
93.25	70.75	0.410259	0.171104
93.75	70.75	0.333866	0.160276
94.25	70.75	0.3483	0.16509
94.75	70.75	0.469908	0.188157
95.25	70.75	0.481055	0.192993
95.75	70.75	0.488971	0.199069
96.25	70.75	0.494999	0.198678
96.75	70.75	0.495878	0.203657
97.25	70.75	0.494092	0.207154
97.75	70.75	0.475769	0.206748
98.25	70.75	0.492783	0.202672
98.75	70.75	0.490041	0.210358
99.25	70.75	0.476604	0.219318
99.75	70.75	0.471396	0.22753
100.25	70.75	0.467547	0.223348
100.75	70.75	0.473301	0.197678
101.75	70.75	0.451558	0.227473
102.25	70.75	0.475085	0.230874
102.75	70.75	0.269576	0.189387
103.25	70.75	0.512289	0.194201
103.75	70.75	0.522453	0.201393
104.25	70.75	0.502724	0.200727
104.75	70.75	0.496668	0.191922
105.25	70.75	0.489397	0.260335
105.75	70.75	0.479891	0.204703
106.25	70.75	0.462009	0.20405
106.75	70.75	0.468224	0.203145
107.25	70.75	0.47164	0.194668
107.75	70.75	0.471999	0.207866
108.25	70.75	0.48097	0.258527
108.75	70.75	0.473105	0.253624
109.25	70.75	0.49665	0.266675
109.75	70.75	0.475714	0.298054
110.25	70.75	0.534245	0.307254
110.75	70.75	0.489647	0.257873
111.25	70.75	0.491574	0.25689
111.75	70.75	0.48743	0.186669
112.25	70.75	0.523826	0.183623
112.75	70.75	0.275916	0.125417
113.25	70.75	0.529634	0.170053
113.75	70.75	0.538994	0.171037
114.25	70.75	0.527276	0.172211
114.75	70.75	0.528197	0.166011
115.25	70.75	0.547608	0.174756
115.75	70.75	0.607319	0.238059
116.25	70.75	0.341188	0.146376
116.75	70.75	0.563312	0.217923
117.25	70.75	0.587883	0.226453
117.75	70.75	0.546539	0.227506
118.25	70.75	0.541995	0.215838
118.75	70.75	0.561418	0.227515
119.25	70.75	0.560903	0.22825
119.75	70.75	0.565794	0.290833
120.25	70.75	0.549524	0.283763
120.75	70.75	0.524475	0.241721
121.25	70.75	0.517886	0.177775
121.75	70.75	0.507316	0.180042
122.25	70.75	0.481784	0.173258
123.25	70.75	0.488324	0.248573
123.75	70.75	0.458209	0.246986
124.25	70.75	0.455936	0.237301
124.75	70.75	0.439493	0.215621
125.25	70.75	0.448717	0.211258
125.75	70.75	0.439025	0.183015
127.75	70.75	0.477657	0.182014
128.25	70.75	0.192926	0.153297
128.75	70.75	0.170627	0.133315
129.25	70.75	0.46371	0.202901
129.75	70.75	0.45541	0.206419
132.25	70.75	0.510743	0.223123
132.75	70.75	0.517327	0.223718
133.25	70.75	0.510364	0.206664
133.75	70.75	0.534421	0.205954
134.25	70.75	0.515073	0.2095
134.75	70.75	0.517295	0.204529
135.25	70.75	0.542203	0.217781
135.75	70.75	0.5375	0.248512
136.25	70.75	0.494142	0.31405
136.75	70.75	0.483712	0.33054
137.25	70.75	0.4835	0.332063
137.75	70.75	0.464206	0.2788
138.25	70.75	0.508104	0.273312
138.75	70.75	0.524105	0.270369
139.25	70.75	0.547945	0.251479
139.75	70.75	0.565094	0.260862
140.25	70.75	0.526048	0.259126
140.75	70.75	0.519498	0.25727
141.25	70.75	0.526023	0.256657
141.75	70.75	0.540112	0.252979
142.25	70.75	0.520871	0.234419
142.75	70.75	0.528506	0.208052
143.25	70.75	0.528469	0.206118
143.75	70.75	0.497179	0.187069
144.25	70.75	0.553729	0.252945
144.75	70.75	0.440354	0.234379
145.25	70.75	0.491667	0.262512
145.75	70.75	0.503912	0.265108
146.25	70.75	0.489715	0.249842
146.75	70.75	0.486489	0.257475
147.25	70.75	0.527493	0.247186
147.75	70.75	0.546073	0.252228
148.25	70.75	0.493225	0.256876
148.75	70.75	0.447043	0.23712
149.25	70.75	0.555001	0.265326
149.75	70.75	0.515385	0.251539
150.25	70.75	0.46539	0.246838
150.75	70.75	0.511123	0.247043
151.25	70.75	0.504112	0.256124
151.75	70.75	0.463845	0.236069
155.25	70.75	0.457789	0.276594
155.75	70.75	0.466933	0.324591
156.25	70.75	0.461444	0.324039
156.75	70.75	0.468373	0.259251
157.25	70.75	0.501821	0.241692
157.75	70.75	0.466909	0.247113
-160.25	70.25	0.526015	0.200474
-159.25	70.25	0.500225	0.178727
-158.75	70.25	0.544754	0.200917
-158.25	70.25	0.533361	0.200443
-157.75	70.25	0.537583	0.197072
-157.25	70.25	0.538638	0.194945
-156.75	70.25	0.526032	0.19333
-156.25	70.25	0.536739	0.192486
-155.75	70.25	0.501777	0.178735
-155.25	70.25	0.538064	0.183276
-154.75	70.25	0.540524	0.181231
-154.25	70.25	0.539088	0.190533
-153.75	70.25	0.493178	0.178374
-153.25	70.25	0.518493	0.182005
-152.75	70.25	0.519344	0.180897
-152.25	70.25	0.51686	0.182095
-149.75	70.25	0.526422	0.180868
-111.25	70.25	0.435985	0.25699
-110.75	70.25	0.443783	0.261658
-110.25	70.25	0.443	0.264634
-109.75	70.25	0.424658	0.255905
-109.25	70.25	0.418072	0.255658
-108.75	70.25	0.420736	0.256557
-108.25	70.25	0.425404	0.257594
-107.75	70.25	0.42596	0.259692
-107.25	70.25	0.427633	0.266518
-106.75	70.25	0.426437	0.262753
-106.25	70.25	0.41546	0.26543
-105.75	70.25	0.41616	0.251974
-105.25	70.25	0.415987	0.259265
-104.75	70.25	0.415576	0.257454
-104.25	70.25	0.407753	0.262044
-103.75	70.25	0.404764	0.257982
-103.25	70.25	0.40387	0.255028
-102.75	70.25	0.399554	0.254169
-95.75	70.25	0.413596	0.260641
-95.25	70.25	0.406655	0.256549
-94.75	70.25	0.454657	0.273955
-94.25	70.25	0.453647	0.271945
-93.75	70.25	0.444988	0.276048
-93.25	70.25	0.446588	0.263653
-92.75	70.25	0.44916	0.265053
-84.25	70.25	0.422832	0.288978
-83.75	70.25	0.431365	0.295302
-83.25	70.25	0.433279	0.293862
-82.75	70.25	0.432355	0.309088
-82.25	70.25	0.42949	0.309955
-80.25	70.25	0.440155	0.260401
-77.25	70.25	0.450174	0.27954
-76.75	70.25	0.454803	0.290431
-76.25	70.25	0.451977	0.290853
-75.75	70.25	0.451741	0.291059
-75.25	70.25	0.456922	0.29139
-74.75	70.25	0.444215	0.300476
-72.75	70.25	0.43476	0.330493
-72.25	70.25	0.448677	0.322565
-71.25	70.25	0.431988	0.338059
24.25	70.25	0.488128	0.372292
26.25	70.25	0.461874	0.334804
27.25	70.25	0.489745	0.352293
27.75	70.25	0.445337	0.33148
28.25	70.25	0.391553	0.27958
67.75	70.25	0.475121	0.243945
68.25	70.25	0.486554	0.246988
68.75	70.25	0.498823	0.258234
69.25	70.25	0.487615	0.279614
69.75	70.25	0.483906	0.271654
70.25	70.25	0.503897	0.269767
70.75	70.25	0.486836	0.250149
71.25	70.25	0.491534	0.236356
71.75	70.25	0.471012	0.219668
74.75	70.25	0.495711	0.264754
75.25	70.25	0.494983	0.272944
75.75	70.25	0.515218	0.276166
76.25	70.25	0.498285	0.271363
76.75	70.25	0.471083	0.307352
77.25	70.25	0.498767	0.291281
77.75	70.25	0.477285	0.236102
78.25	70.25	0.478584	0.243998
78.75	70.25	0.478481	0.232595
79.25	70.25	0.497042	0.213467
79.75	70.25	0.481959	0.185507
80.25	70.25	0.487048	0.195375
80.75	70.25	0.474167	0.195437
81.25	70.25	0.440907	0.223568
81.75	70.25	0.448194	0.197927
82.25	70.25	0.443496	0.203094
84.25	70.25	0.459357	0.195707
84.75	70.25	0.486722	0.201866
85.25	70.25	0.445741	0.207995
85.75	70.25	0.488955	0.188939
86.25	70.25	0.484229	0.182438
86.75	70.25	0.477171	0.183818
87.25	70.25	0.472575	0.188609
87.75	70.25	0.452777	0.198664
88.25	70.25	0.418696	0.189478
88.75	70.25	0.464376	0.175427
89.25	70.25	0.503527	0.175747
89.75	70.25	0.483263	0.223614
90.25	70.25	0.492835	0.203076
90.75	70.25	0.471808	0.207761
91.25	70.25	0.471911	0.197904
91.75	70.25	0.486644	0.186959
92.25	70.25	0.497417	0.189199
92.75	70.25	0.491934	0.192875
93.75	70.25	0.495019	0.200294
94.25	70.25	0.492454	0.20825
94.75	70.25	0.472136	0.220741
95.25	70.25	0.445473	0.219362
95.75	70.25	0.455436	0.212641
96.25	70.25	0.459083	0.213325
96.75	70.25	0.467466	0.217249
97.25	70.25	0.461196	0.216548
97.75	70.25	0.467008	0.219207
98.25	70.25	0.455675	0.219306
98.75	70.25	0.450594	0.229363
99.25	70.25	0.467014	0.222743
99.75	70.25	0.468942	0.232911
100.25	70.25	0.449373	0.209211
100.75	70.25	0.460213	0.186076
101.75	70.25	0.461648	0.191701
102.25	70.25	0.47292	0.245384
102.75	70.25	0.500974	0.265426
103.25	70.25	0.277031	0.202691
103.75	70.25	0.279019	0.139426
104.25	70.25	0.267993	0.135739
104.75	70.25	0.267153	0.195957
105.25	70.25	0.484071	0.256374
106.25	70.25	0.474537	0.251344
106.75	70.25	0.484715	0.266395
107.25	70.25	0.463178	0.244299
107.75	70.25	0.479177	0.255978
108.25	70.25	0.491706	0.260569
109.25	70.25	0.471384	0.240273
109.75	70.25	0.48076	0.249014
110.75	70.25	0.485888	0.209992
111.25	70.25	0.500731	0.20399
111.75	70.25	0.486876	0.190996
112.25	70.25	0.256979	0.122451
112.75	70.25	0.51595	0.174211
113.25	70.25	0.515091	0.176763
113.75	70.25	0.509775	0.171646
114.25	70.25	0.510741	0.17184
114.75	70.25	0.53441	0.171226
115.25	70.25	0.279113	0.129622
115.75	70.25	0.324819	0.13194
116.25	70.25	0.339196	0.136699
116.75	70.25	0.525764	0.185393
117.25	70.25	0.514241	0.184192
117.75	70.25	0.286689	0.136291
118.25	70.25	0.594912	0.187454
118.75	70.25	0.32298	0.135186
119.25	70.25	0.328949	0.135854
119.75	70.25	0.331934	0.142336
120.25	70.25	0.320701	0.138235
120.75	70.25	0.527479	0.212561
121.25	70.25	0.492288	0.228196
121.75	70.25	0.525339	0.199895
122.25	70.25	0.516473	0.190144
122.75	70.25	0.510426	0.202915
123.25	70.25	0.533749	0.193327
123.75	70.25	0.480138	0.17595
124.25	70.25	0.462976	0.171943
124.75	70.25	0.452038	0.170082
125.25	70.25	0.459999	0.168329
125.75	70.25	0.476211	0.175095
126.25	70.25	0.471697	0.179605
126.75	70.25	0.457529	0.184473
127.25	70.25	0.433255	0.187662
127.75	70.25	0.48054	0.184285
128.25	70.25	0.204679	0.173601
128.75	70.25	0.15685	0.119309
129.75	70.25	0.177789	0.113671
130.25	70.25	0.194079	0.115405
130.75	70.25	0.477357	0.261847
131.25	70.25	0.476631	0.229245
131.75	70.25	0.47224	0.21729
132.25	70.25	0.494412	0.218774
132.75	70.25	0.56171	0.183615
133.25	70.25	0.549989	0.175763
133.75	70.25	0.54694	0.212981
134.25	70.25	0.210172	0.133117
134.75	70.25	0.561563	0.195801
135.25	70.25	0.625197	0.273275
135.75	70.25	0.249971	0.127291
136.25	70.25	0.235988	0.123039
136.75	70.25	0.592249	0.27547
137.25	70.25	0.583072	0.249739
137.75	70.25	0.595942	0.239434
138.25	70.25	0.56126	0.227575
138.75	70.25	0.558273	0.216422
139.25	70.25	0.552446	0.203417
139.75	70.25	0.559456	0.212552
140.25	70.25	0.565443	0.240249
140.75	70.25	0.577296	0.214181
141.25	70.25	0.55617	0.214186
141.75	70.25	0.557309	0.211865
142.25	70.25	0.570405	0.204644
142.75	70.25	0.57072	0.202114
143.25	70.25	0.556593	0.201502
143.75	70.25	0.538625	0.204502
144.25	70.25	0.54428	0.199786
144.75	70.25	0.547021	0.200619
145.25	70.25	0.514241	0.208847
145.75	70.25	0.478344	0.224828
146.25	70.25	0.455233	0.230951
146.75	70.25	0.508979	0.219299
147.25	70.25	0.501082	0.228602
147.75	70.25	0.497101	0.242651
148.25	70.25	0.531105	0.199026
148.75	70.25	0.545044	0.208476
149.25	70.25	0.566494	0.202607
149.75	70.25	0.563988	0.224706
150.25	70.25	0.542441	0.213196
150.75	70.25	0.560041	0.255209
151.25	70.25	0.542456	0.261145
151.75	70.25	0.508894	0.303491
152.25	70.25	0.425619	0.257265
152.75	70.25	0.525802	0.265615
153.25	70.25	0.522148	0.257164
153.75	70.25	0.497583	0.217532
154.25	70.25	0.515886	0.215763
154.75	70.25	0.539217	0.26294
155.25	70.25	0.486214	0.280839
155.75	70.25	0.496696	0.322619
156.25	70.25	0.486518	0.321282
156.75	70.25	0.472312	0.25815
157.25	70.25	0.52543	0.254238
157.75	70.25	0.468796	0.266125
158.25	70.25	0.461856	0.320592
158.75	70.25	0.455265	0.316229
159.25	70.25	0.452643	0.294022
-162.25	69.75	0.547568	0.199058
-161.75	69.75	0.551734	0.197981
-161.25	69.75	0.589606	0.195163
-160.75	69.75	0.58372	0.19649
-160.25	69.75	0.583279	0.19677
-159.75	69.75	0.580718	0.195176
-159.25	69.75	0.578169	0.195521
-158.75	69.75	0.583355	0.197825
-158.25	69.75	0.584182	0.196524
-157.75	69.75	0.584556	0.196243
-157.25	69.75	0.581185	0.196954
-156.75	69.75	0.570577	0.199617
-156.25	69.75	0.56188	0.199933
-155.75	69.75	0.562205	0.19806
-155.25	69.75	0.554676	0.199974
-154.75	69.75	0.543748	0.196186
-154.25	69.75	0.555726	0.196064
-153.75	69.75	0.544565	0.195663
-153.25	69.75	0.552448	0.197454
-152.75	69.75	0.544	0.196636
-152.25	69.75	0.543175	0.195366
-151.75	69.75	0.538826	0.196697
-151.25	69.75	0.536189	0.199327
-150.75	69.75	0.545865	0.197496
-150.25	69.75	0.555544	0.203338
-149.75	69.75	0.546833	0.20313
-149.25	69.75	0.562911	0.196723
-148.75	69.75	0.557332	0.194679
-148.25	69.75	0.558925	0.201562
-147.75	69.75	0.562193	0.203268
-147.25	69.75	0.573951	0.199372
-146.75	69.75	0.599058	0.198855
-146.25	69.75	0.588843	0.204831
-145.75	69.75	0.62005	0.218087
-145.25	69.75	0.60601	0.226447
-144.75	69.75	0.611594	0.217888
-144.25	69.75	0.607715	0.215061
-143.75	69.75	0.601996	0.209232
-143.25	69.75	0.597355	0.199129
-142.75	69.75	0.590561	0.198389
-127.75	69.75	0.604883	0.205601
-127.25	69.75	0.594558	0.213134
-116.25	69.75	0.454107	0.266652
-115.75	69.75	0.440544	0.258583
-115.25	69.75	0.445734	0.249205
-114.75	69.75	0.456212	0.252855
-114.25	69.75	0.440914	0.255993
-113.75	69.75	0.4187	0.252483
-113.25	69.75	0.416016	0.252992
-112.75	69.75	0.41036	0.249411
-112.25	69.75	0.411089	0.248273
-111.75	69.75	0.408815	0.25221
-111.25	69.75	0.418382	0.253776
-110.75	69.75	0.41532	0.260167
-110.25	69.75	0.420309	0.254407
-109.75	69.75	0.424652	0.253546
-109.25	69.75	0.436414	0.257755
-108.75	69.75	0.445603	0.261244
-108.25	69.75	0.464655	0.264207
-107.75	69.75	0.462653	0.26537
-107.25	69.75	0.415196	0.258913
-106.75	69.75	0.461608	0.26612
-106.25	69.75	0.447366	0.264261
-105.75	69.75	0.415043	0.261253
-105.25	69.75	0.422794	0.25821
-104.75	69.75	0.422093	0.251916
-104.25	69.75	0.407212	0.251391
-103.75	69.75	0.404716	0.246949
-93.75	69.75	0.45256	0.251456
-93.25	69.75	0.433445	0.250059
-76.25	69.75	0.445157	0.261308
-75.75	69.75	0.442336	0.265155
-75.25	69.75	0.438354	0.264992
-74.75	69.75	0.45125	0.286705
-74.25	69.75	0.452302	0.314494
-73.75	69.75	0.434385	0.335512
-71.25	69.75	0.432381	0.332747
-70.75	69.75	0.443569	0.334884
-69.75	69.75	0.460496	0.346188
-69.25	69.75	0.460063	0.345723
-53.25	69.75	0.395972	0.233335
-50.25	69.75	0.440685	0.323302
22.25	69.75	0.466335	0.300788
22.75	69.75	0.480083	0.311432
23.75	69.75	0.464833	0.330189
24.25	69.75	0.498236	0.360584
24.75	69.75	0.486537	0.342176
25.25	69.75	0.450052	0.310419
25.75	69.75	0.481661	0.327125
26.25	69.75	0.468703	0.325235
26.75	69.75	0.460089	0.303052
27.25	69.75	0.431678	0.286432
27.75	69.75	0.426945	0.300028
28.25	69.75	0.396485	0.294413
28.75	69.75	0.392323	0.298844
29.25	69.75	0.405526	0.310841
68.25	69.75	0.478502	0.269706
68.75	69.75	0.505119	0.269458
69.25	69.75	0.492307	0.275746
69.75	69.75	0.503448	0.278433
70.75	69.75	0.467682	0.289693
71.25	69.75	0.517255	0.264711
71.75	69.75	0.468913	0.234493
72.25	69.75	0.481842	0.222139
74.25	69.75	0.499553	0.236367
74.75	69.75	0.483313	0.261135
75.25	69.75	0.532734	0.26443
75.75	69.75	0.49835	0.241154
76.25	69.75	0.506265	0.263665
76.75	69.75	0.518778	0.268073
77.25	69.75	0.482627	0.266107
77.75	69.75	0.498527	0.240887
78.25	69.75	0.500447	0.230071
78.75	69.75	0.494866	0.200212
79.25	69.75	0.483768	0.191019
79.75	69.75	0.477182	0.171272
80.25	69.75	0.489611	0.171377
80.75	69.75	0.489421	0.174196
81.25	69.75	0.480446	0.189141
81.75	69.75	0.506452	0.179705
82.25	69.75	0.479891	0.177673
82.75	69.75	0.504888	0.205289
83.25	69.75	0.486368	0.208718
83.75	69.75	0.458098	0.196677
84.25	69.75	0.432123	0.188738
84.75	69.75	0.442511	0.165971
85.25	69.75	0.447862	0.173094
85.75	69.75	0.446811	0.202774
86.25	69.75	0.435978	0.186525
86.75	69.75	0.445792	0.174378
87.25	69.75	0.430494	0.183425
87.75	69.75	0.474779	0.163328
88.25	69.75	0.46798	0.186323
88.75	69.75	0.42771	0.206402
89.25	69.75	0.427004	0.203915
90.25	69.75	0.426088	0.206856
90.75	69.75	0.442551	0.191608
91.25	69.75	0.470005	0.178469
92.75	69.75	0.496224	0.165135
93.25	69.75	0.476543	0.165834
94.25	69.75	0.470393	0.183436
94.75	69.75	0.46589	0.192417
95.25	69.75	0.469331	0.172276
95.75	69.75	0.495547	0.185914
97.25	69.75	0.472452	0.204498
97.75	69.75	0.473679	0.198165
98.25	69.75	0.48162	0.197592
98.75	69.75	0.468812	0.210253
99.25	69.75	0.44841	0.219769
99.75	69.75	0.466834	0.227386
100.25	69.75	0.475076	0.22885
101.25	69.75	0.459593	0.184202
101.75	69.75	0.482146	0.197622
102.25	69.75	0.477266	0.266967
102.75	69.75	0.244809	0.195378
103.25	69.75	0.283905	0.1331
103.75	69.75	0.494273	0.205947
104.25	69.75	0.492052	0.258227
104.75	69.75	0.525926	0.256205
105.25	69.75	0.480388	0.266987
105.75	69.75	0.475437	0.222843
106.25	69.75	0.45401	0.219723
106.75	69.75	0.472871	0.273449
107.25	69.75	0.466814	0.276738
107.75	69.75	0.478885	0.223125
108.25	69.75	0.485454	0.221979
108.75	69.75	0.480397	0.218393
109.25	69.75	0.473899	0.220676
109.75	69.75	0.485771	0.212067
111.25	69.75	0.542675	0.298302
111.75	69.75	0.491222	0.204669
112.25	69.75	0.482039	0.189581
112.75	69.75	0.508045	0.189587
113.25	69.75	0.246571	0.133446
113.75	69.75	0.515064	0.188395
114.25	69.75	0.272651	0.132739
114.75	69.75	0.288886	0.136343
115.25	69.75	0.489393	0.174146
115.75	69.75	0.475788	0.168046
116.25	69.75	0.473077	0.169295
116.75	69.75	0.47305	0.173035
117.25	69.75	0.491169	0.177065
117.75	69.75	0.569167	0.184004
118.25	69.75	0.330908	0.142458
118.75	69.75	0.309021	0.144632
119.25	69.75	0.305459	0.142649
119.75	69.75	0.300759	0.143697
120.25	69.75	0.297723	0.132323
120.75	69.75	0.506882	0.185149
121.25	69.75	0.525141	0.195155
121.75	69.75	0.280636	0.1287
122.25	69.75	0.507087	0.186859
122.75	69.75	0.462527	0.179727
123.25	69.75	0.448095	0.175391
123.75	69.75	0.490475	0.165771
124.25	69.75	0.457881	0.175119
124.75	69.75	0.463658	0.184151
125.25	69.75	0.454651	0.192223
125.75	69.75	0.434942	0.181769
126.25	69.75	0.444549	0.184355
126.75	69.75	0.450416	0.213029
127.25	69.75	0.458816	0.202481
127.75	69.75	0.519593	0.230932
128.25	69.75	0.496089	0.207037
128.75	69.75	0.500009	0.186016
130.25	69.75	0.465349	0.22989
130.75	69.75	0.500582	0.254591
131.25	69.75	0.481067	0.261499
131.75	69.75	0.50024	0.162337
132.25	69.75	0.498659	0.177112
132.75	69.75	0.534015	0.18796
133.25	69.75	0.566186	0.216447
133.75	69.75	0.189919	0.139167
134.25	69.75	0.568648	0.238239
134.75	69.75	0.575866	0.232451
135.25	69.75	0.514924	0.189538
135.75	69.75	0.540087	0.217073
136.25	69.75	0.543218	0.244651
136.75	69.75	0.517679	0.253999
137.25	69.75	0.515643	0.246822
137.75	69.75	0.510877	0.260696
138.25	69.75	0.51112	0.259783
138.75	69.75	0.511731	0.2585
139.25	69.75	0.525769	0.264932
139.75	69.75	0.548584	0.282277
140.25	69.75	0.259687	0.197484
140.75	69.75	0.258214	0.175061
141.25	69.75	0.58658	0.259091
141.75	69.75	0.232492	0.130166
142.25	69.75	0.202071	0.11662
142.75	69.75	0.538682	0.206195
143.25	69.75	0.534345	0.203725
143.75	69.75	0.56121	0.210885
144.25	69.75	0.541841	0.20228
144.75	69.75	0.539916	0.198774
145.25	69.75	0.533161	0.194874
145.75	69.75	0.532853	0.201347
146.25	69.75	0.512519	0.199314
146.75	69.75	0.518013	0.203544
147.25	69.75	0.518247	0.236292
147.75	69.75	0.514507	0.233754
148.25	69.75	0.545649	0.212057
148.75	69.75	0.543789	0.210811
149.25	69.75	0.511925	0.222736
149.75	69.75	0.544956	0.222959
150.25	69.75	0.560878	0.180958
150.75	69.75	0.543637	0.182015
151.25	69.75	0.218136	0.11343
151.75	69.75	0.536023	0.164944
152.25	69.75	0.554009	0.176987
152.75	69.75	0.555887	0.231929
153.25	69.75	0.531975	0.233958
153.75	69.75	0.52146	0.228064
154.25	69.75	0.516174	0.215301
154.75	69.75	0.515202	0.210282
155.25	69.75	0.540249	0.248167
155.75	69.75	0.50793	0.328724
156.25	69.75	0.495836	0.300703
156.75	69.75	0.492806	0.264923
157.25	69.75	0.484955	0.275745
157.75	69.75	0.414142	0.232418
158.25	69.75	0.478933	0.270246
158.75	69.75	0.405808	0.229054
159.25	69.75	0.467982	0.245348
171.25	69.75	0.23776	0.164061
-162.75	69.25	0.603935	0.199202
-162.25	69.25	0.588455	0.189496
-161.75	69.25	0.579115	0.201956
-161.25	69.25	0.575705	0.214802
-160.75	69.25	0.593604	0.219571
-160.25	69.25	0.596883	0.220904
-159.75	69.25	0.592185	0.231004
-159.25	69.25	0.594296	0.238129
-158.75	69.25	0.588307	0.237893
-158.25	69.25	0.595057	0.237162
-157.75	69.25	0.570698	0.234207
-157.25	69.25	0.557081	0.233102
-156.75	69.25	0.549883	0.223548
-156.25	69.25	0.550522	0.219721
-155.75	69.25	0.546628	0.209413
-155.25	69.25	0.543416	0.210909
-154.75	69.25	0.550278	0.213674
-154.25	69.25	0.570368	0.214116
-153.75	69.25	0.556417	0.215305
-153.25	69.25	0.572371	0.195819
-152.75	69.25	0.581199	0.193401
-152.25	69.25	0.566035	0.198941
-151.75	69.25	0.594448	0.196377
-151.25	69.25	0.588435	0.195179
-150.75	69.25	0.551141	0.199675
-150.25	69.25	0.577588	0.197411
[truncated: 48,973 more rows]

[truncated: 6 more sheets: SupplementaryFig.6, SupplementaryFig.7, SupplementaryFig.8, SupplementaryFig.9, SupplementaryFig.10, SupplementaryFig.11]
